# Supplementary material for: The exosome controls alternative splicing by mediating the gene expression and assembly of the spliceosome complex
Source: Sci Rep. 2015 Aug 26;5:13403. doi: 10.1038/srep13403 (PMC4549623; doi:10.1038/srep13403)
Supplement: Supplementary Table S1 [file srep13403-s2.xls]

## Sheet: Table1
Table 1
Supplemental Table 1. Splicing events in the dsrrp44 strain in the presence and absence of QA. The splicing events were calculated from the RNA-seq data.
Alternative splicing events comparison between dsrrp44 （QA-/QA+)
Event name	Event type	Isoform X/Total in dsrrp44 -QA	95% lower confidence limit in dsrrp44 -QA	95% higher confidence limit in dsrrp44 -QA	Isoform X/Total in dsrrp44 +QA	95% lower confidence limit in dsrrp44 +QA	95% higher confidence limit in dsrrp44 +QA	∆ Isoform X/Total in dsrrp44 -QA vs. +QA	Bayes factor
Supercontig_12.2:1446950:1445544|1445534:-@Supercontig_12.2:1444703:1445442:-	5'SS	0.11	0.07	0.16	0	0	0.01	0.11	3.88944e+06
Supercontig_12.2:2086624:2086473|2086357:-@Supercontig_12.2:2085624:2085983:-	5'SS	0	0	0	0.01	0	0.01	-0.01	0
Supercontig_12.2:1369922:1366805|1366766:-@Supercontig_12.2:1366019:1366602:-	5'SS	0.06	0.04	0.08	0.09	0.04	0.17	-0.03	0.1
Supercontig_12.2:3180971:3181105|3181101:+@Supercontig_12.2:3181176:3182245:+	5'SS	0	0	0	0	0	0	0	0
Supercontig_12.2:3301459:3301296|3301175:-@Supercontig_12.2:3300528:3300691:-	5'SS	0.92	0.84	0.97	0.97	0.91	1	-0.05	0.25
Supercontig_12.2:2433075:2433760|2433745:+@Supercontig_12.2:2433883:2434352:+	5'SS	0.07	0.01	0.18	0.17	0.1	0.24	-0.1	0.56
Supercontig_12.2:3593085:3593372|3593368:+@Supercontig_12.2:3593432:3594776:+	5'SS	0.02	0	0.05	0.07	0.04	0.1	-0.05	0.66
Supercontig_12.2:350932:351185|351150:+@Supercontig_12.2:351205:351615:+	5'SS	0	0	0.01	0.01	0	0.02	-0.01	0
Supercontig_12.2:3026505:3022794|3022665:-@Supercontig_12.2:3021363:3022596:-	5'SS	0.85	0.7	0.95	0.73	0.57	0.87	0.12	0.51
Supercontig_12.2:211333:211211|211196:-@Supercontig_12.2:208789:210975:-	5'SS	0	0	0.02	0	0	0.02	0	0
Supercontig_12.2:2086624:2086473|2086343:-@Supercontig_12.2:2085624:2085983:-	5'SS	0	0	0	0.01	0	0.01	-0.01	0
Supercontig_12.2:960241:961960|961954:+@Supercontig_12.2:962012:963452:+	5'SS	0.14	0.1	0.18	0.24	0.15	0.35	-0.1	0.81
Supercontig_12.2:3435340:3435717|3435550:+@Supercontig_12.2:3436500:3436667:+	5'SS	0.04	0.04	0.05	0.12	0.11	0.14	-0.08	1000000000000
Supercontig_12.2:174719:174988|174837:+@Supercontig_12.2:175061:177214:+	5'SS	0.07	0.05	0.09	0.13	0.11	0.15	-0.06	1.17182e+06
Supercontig_12.2:2510230:2510889|2510805:+@Supercontig_12.2:2510955:2511431:+	5'SS	0.02	0.01	0.04	0.03	0.01	0.05	-0.01	0.04
Supercontig_12.7:1446175:1447675|1447538:+@Supercontig_12.7:1447729:1449276:+	5'SS	0.06	0.02	0.13	0.12	0.08	0.17	-0.06	0.32
Supercontig_12.7:2907757:2907876|2907774:+@Supercontig_12.7:2907968:2908134:+	5'SS	0	0	0.01	0	0	0	0	0
Supercontig_12.7:3891835:3892276|3892104:+@Supercontig_12.7:3892343:3892493:+	5'SS	0.01	0.01	0.01	0.01	0.01	0.01	0	0
Supercontig_12.7:3254472:3254676|3254672:+@Supercontig_12.7:3254736:3256189:+	5'SS	0.02	0	0.07	0.02	0	0.07	0	0.05
Supercontig_12.7:3909153:3909308|3909279:+@Supercontig_12.7:3909357:3909674:+	5'SS	0	0	0	0	0	0	0	0
Supercontig_12.7:633322:633641|633583:+@Supercontig_12.7:633722:633804:+	5'SS	0.11	0.09	0.13	0.19	0.17	0.21	-0.08	1000000000000
Supercontig_12.7:2132769:2133216|2133137:+@Supercontig_12.7:2133267:2135113:+	5'SS	0.02	0.01	0.04	0.01	0	0.04	0.01	0.04
Supercontig_12.7:2122668:2122228|2122224:-@Supercontig_12.7:2122097:2122154:-	5'SS	0.01	0	0.02	0.01	0	0.05	0	0.02
Supercontig_12.7:1464653:1464929|1464925:+@Supercontig_12.7:1464992:1465094:+	5'SS	0	0	0	0.02	0.02	0.03	-0.02	1000000000000
Supercontig_12.7:3542376:3542111|3541942:-@Supercontig_12.7:3541178:3541861:-	5'SS	0.03	0.01	0.04	0.12	0.08	0.16	-0.09	19395.7
Supercontig_12.7:3843632:3843332|3843077:-@Supercontig_12.7:3842332:3842971:-	5'SS	0.08	0.05	0.12	0.11	0.07	0.16	-0.03	0.12
Supercontig_12.7:2661871:2659658|2659612:-@Supercontig_12.7:2659104:2659551:-	5'SS	0.08	0.06	0.11	0.11	0.08	0.15	-0.03	0.13
Supercontig_12.7:1982883:1982986|1982941:+@Supercontig_12.7:1983038:1983114:+	5'SS	0.82	0.66	0.94	0.87	0.62	1	-0.05	0.41
Supercontig_12.7:1513148:1512985|1512903:-@Supercontig_12.7:1512752:1512883:-	5'SS	0.1	0.02	0.21	0.11	0.06	0.17	-0.01	0.17
Supercontig_12.7:685916:685631|685556:-@Supercontig_12.7:685347:685493:-	5'SS	0	0	0	0	0	0	0	0
Supercontig_12.7:685916:685631|685556:-@Supercontig_12.7:684215:685248:-	5'SS	0.07	0.06	0.1	0.07	0.06	0.09	0	0.03
Supercontig_12.7:1152602:1153295|1153191:+@Supercontig_12.7:1153369:1154951:+	5'SS	0.11	0.07	0.16	0.12	0.04	0.26	-0.01	0.15
Supercontig_12.6:892594:893174|893102:+@Supercontig_12.6:893262:894131:+	5'SS	0.28	0.2	0.38	0.17	0.11	0.24	0.11	0.94
Supercontig_12.6:3362030:3363927|3363669:+@Supercontig_12.6:3364002:3364815:+	5'SS	0.41	0.34	0.49	0.19	0.1	0.3	0.22	14.13
Supercontig_12.6:2360937:2360228|2360118:-@Supercontig_12.6:2359425:2360054:-	5'SS	0.08	0.03	0.14	0.03	0.01	0.06	0.05	0.45
Supercontig_12.6:3885489:3885657|3885635:+@Supercontig_12.6:3885729:3886426:+	5'SS	0.14	0.04	0.33	0.17	0.03	0.39	-0.03	0.27
Supercontig_12.6:866062:863908|863862:-@Supercontig_12.6:862886:863849:-	5'SS	0.01	0	0.01	0	0	0.01	0.01	0
Supercontig_12.6:1732736:1732994|1732938:+@Supercontig_12.6:1733010:1733195:+	5'SS	0	0	0	0	0	0	0	0
Supercontig_12.6:803031:806889|806773:+@Supercontig_12.6:806965:808852:+	5'SS	0.15	0.1	0.2	0.1	0.07	0.15	0.05	0.22
Supercontig_12.6:571949:573236|573215:+@Supercontig_12.6:573310:573935:+	5'SS	0.07	0.02	0.16	0.25	0.11	0.42	-0.18	1.5
Supercontig_12.6:1971381:1971838|1971778:+@Supercontig_12.6:1971903:1974542:+	5'SS	0.06	0.03	0.11	0.12	0.05	0.2	-0.06	0.23
Supercontig_12.6:4021751:4021659|4021641:-@Supercontig_12.6:4020776:4021578:-	5'SS	0.05	0.01	0.13	0.02	0	0.05	0.03	0.1
Supercontig_12.6:1151224:1151668|1151399:+@Supercontig_12.6:1151743:1152267:+	5'SS	0.08	0.05	0.12	0.19	0.15	0.23	-0.11	332.78
Supercontig_12.6:247124:246724|246615:-@Supercontig_12.6:245809:246167:-	5'SS	0.02	0	0.07	0.1	0.03	0.22	-0.08	0.65
Supercontig_12.6:1418525:1421326|1421322:+@Supercontig_12.6:1421393:1421495:+	5'SS	0.16	0.01	0.55	0.19	0.05	0.36	-0.03	0.42
Supercontig_12.6:2360937:2360228|2360158:-@Supercontig_12.6:2359425:2360054:-	5'SS	0.11	0.06	0.18	0.02	0	0.05	0.09	11.23
Supercontig_12.4:5164872:5164528|5164470:-@Supercontig_12.4:5164180:5164393:-	5'SS	0.02	0	0.05	0.12	0.05	0.24	-0.1	1.66
Supercontig_12.4:5444737:5445158|5445147:+@Supercontig_12.4:5445209:5445295:+	5'SS	0.01	0	0.02	0.05	0	0.13	-0.04	0.11
Supercontig_12.4:3118231:3115244|3115020:-@Supercontig_12.4:3114819:3114931:-	5'SS	0.04	0.03	0.05	0.03	0.02	0.05	0.01	0.04
Supercontig_12.4:1719644:1719175|1719139:-@Supercontig_12.4:1718219:1719081:-	5'SS	0.04	0	0.18	0.15	0.04	0.31	-0.11	0.48
Supercontig_12.4:5367494:5366689|5366663:-@Supercontig_12.4:5366482:5366588:-	5'SS	0.09	0.06	0.13	0.16	0.12	0.2	-0.07	0.87
Supercontig_12.4:1186099:1185766|1185701:-@Supercontig_12.4:1184895:1185617:-	5'SS	0.51	0.38	0.64	0.46	0.39	0.54	0.05	0.23
Supercontig_12.4:2862291:2862885|2862854:+@Supercontig_12.4:2863034:2866669:+	5'SS	0.23	0.12	0.39	0.38	0.24	0.53	-0.15	0.74
Supercontig_12.4:4998033:4997949|4997489:-@Supercontig_12.4:4997184:4997378:-	5'SS	0.43	0.31	0.56	0.59	0.51	0.68	-0.16	1.37
Supercontig_12.4:4534989:4534209|4534197:-@Supercontig_12.4:4532625:4534141:-	5'SS	0	0	0.01	0.01	0	0.02	-0.01	0
Supercontig_12.4:3643205:3642567|3642548:-@Supercontig_12.4:3642330:3642490:-	5'SS	0.82	0.72	0.91	0.97	0.89	1	-0.15	2.46
Supercontig_12.4:5708885:5709343|5709148:+@Supercontig_12.4:5709411:5709615:+	5'SS	0.05	0.01	0.11	0.04	0.02	0.07	0.01	0.07
Supercontig_12.4:2845887:2845461|2845448:-@Supercontig_12.4:2845354:2845400:-	5'SS	0.15	0.02	0.4	0.16	0.1	0.23	-0.01	0.26
Supercontig_12.4:750028:750561|750557:+@Supercontig_12.4:750633:752599:+	5'SS	0.11	0.01	0.25	0.03	0.01	0.05	0.08	0.22
Supercontig_12.4:4225865:4225458|4225303:-@Supercontig_12.4:4222417:4225111:-	5'SS	0.64	0.4	0.89	0.52	0.41	0.64	0.12	0.51
Supercontig_12.4:4504376:4504525|4504479:+@Supercontig_12.4:4504578:4504770:+	5'SS	0.14	0.06	0.27	0.14	0.06	0.26	0	0.18
Supercontig_12.4:4102740:4102585|4102581:-@Supercontig_12.4:4101779:4102514:-	5'SS	0.28	0.13	0.47	0.24	0.17	0.33	0.04	0.27
Supercontig_12.4:3118231:3115244|3115016:-@Supercontig_12.4:3114819:3114931:-	5'SS	0.04	0.03	0.05	0.03	0.02	0.05	0.01	0.04
Supercontig_12.4:5187349:5187485|5187462:+@Supercontig_12.4:5187553:5187910:+	5'SS	0.15	0.01	0.58	0.64	0.38	0.88	-0.49	4.85
Supercontig_12.4:88972:89468|89378:+@Supercontig_12.4:89785:93854:+	5'SS	0.02	0	0.05	0.05	0.02	0.08	-0.03	0.16
Supercontig_12.4:3705524:3705937|3705921:+@Supercontig_12.4:3706019:3707353:+	5'SS	0.03	0.01	0.05	0.04	0.03	0.07	-0.01	0.09
Supercontig_12.4:5509823:5510367|5510200:+@Supercontig_12.4:5510529:5510842:+	5'SS	0.09	0.01	0.29	0.39	0.18	0.64	-0.3	3.09
Supercontig_12.4:1185849:1185731|1185701:-@Supercontig_12.4:1184895:1185617:-	5'SS	0.46	0.3	0.61	0.37	0.25	0.5	0.09	0.39
Supercontig_12.3:1829010:1828981|1828836:-@Supercontig_12.3:1828563:1828781:-	5'SS	0.06	0.04	0.08	0.05	0.03	0.07	0.01	0.05
Supercontig_12.3:2783930:2783806|2783783:-@Supercontig_12.3:2783014:2783722:-	5'SS	0.07	0.04	0.11	0.06	0.02	0.12	0.01	0.08
Supercontig_12.3:1761479:1763489|1763485:+@Supercontig_12.3:1763558:1765658:+	5'SS	0.17	0.02	0.4	0.11	0.03	0.24	0.06	0.31
Supercontig_12.3:2350549:2350435|2350255:-@Supercontig_12.3:2349854:2350112:-	5'SS	0.46	0.1	0.85	0.07	0.03	0.12	0.39	1.98
Supercontig_12.3:1822165:1823423|1823415:+@Supercontig_12.3:1823478:1826583:+	5'SS	0.91	0.69	1	0.97	0.91	1	-0.06	0.16
Supercontig_12.3:999942:999831|999724:-@Supercontig_12.3:998601:999644:-	5'SS	0	0	0	0	0	0	0	0
Supercontig_12.3:613207:614127|613250:+@Supercontig_12.3:614213:614286:+	5'SS	0.61	0.5	0.71	0.82	0.73	0.89	-0.21	7.24
Supercontig_12.3:2343258:2343204|2343141:-@Supercontig_12.3:2342227:2342988:-	5'SS	0.01	0	0.04	0.07	0.02	0.15	-0.06	0.38
Supercontig_12.3:2502573:2503170|2503079:+@Supercontig_12.3:2503246:2503595:+	5'SS	0.06	0.01	0.13	0.29	0.15	0.45	-0.23	14.43
Supercontig_12.3:3798572:3798677|3798673:+@Supercontig_12.3:3798736:3798800:+	5'SS	0.26	0.17	0.37	0.05	0	0.12	0.21	84.68
Supercontig_12.3:2894024:2893358|2893342:-@Supercontig_12.3:2892499:2893272:-	5'SS	0.01	0	0.02	0.01	0	0.03	0	0.03
Supercontig_12.3:4898254:4898930|4898774:+@Supercontig_12.3:4899013:4900162:+	5'SS	0.05	0.01	0.15	0.07	0.03	0.11	-0.02	0.13
Supercontig_12.3:2784705:2784076|2783993:-@Supercontig_12.3:2783806:2783930:-	5'SS	0.05	0.02	0.09	0.05	0.02	0.1	0	0.07
Supercontig_12.3:2379374:2379805|2379553:+@Supercontig_12.3:2379869:2380225:+	5'SS	0.01	0.01	0.02	0.02	0.02	0.03	-0.01	0.08
Supercontig_12.3:1200310:1198974|1198906:-@Supercontig_12.3:1198756:1198851:-	5'SS	0.02	0.01	0.04	0.05	0.02	0.08	-0.03	0.11
Supercontig_12.3:1628799:1628618|1628383:-@Supercontig_12.3:1628200:1628319:-	5'SS	0.03	0.02	0.05	0.06	0.04	0.09	-0.03	0.15
Supercontig_12.3:2058810:2059348|2059146:+@Supercontig_12.3:2059893:2060366:+	5'SS	0.1	0.08	0.13	0.2	0.15	0.25	-0.1	28.79
Supercontig_12.3:2038937:2038679|2038452:-@Supercontig_12.3:2037870:2038376:-	5'SS	0.01	0.01	0.02	0.03	0.02	0.05	-0.02	1.03
Supercontig_12.3:2350549:2350435|2350314:-@Supercontig_12.3:2349854:2350112:-	5'SS	0.4	0.05	0.83	0.04	0.01	0.08	0.36	1.08
Supercontig_12.3:2471847:2471636|2471616:-@Supercontig_12.3:2470058:2471535:-	5'SS	0.63	0.36	0.84	0.44	0.27	0.62	0.19	0.84
Supercontig_12.3:1398398:1398214|1398079:-@Supercontig_12.3:1397265:1397941:-	5'SS	0.02	0.02	0.03	0.02	0.02	0.03	0	0
Supercontig_12.3:3930978:3931219|3931178:+@Supercontig_12.3:3931357:3941213:+	5'SS	0.26	0.08	0.56	0.26	0.09	0.45	0	0.42
Supercontig_12.3:2495156:2495432|2495430:+@Supercontig_12.3:2495538:2495618:+	5'SS	0	0	0.01	0.01	0	0.02	-0.01	0
Supercontig_12.3:4068254:4070069|4069847:+@Supercontig_12.3:4070085:4071377:+	5'SS	0.71	0.61	0.82	0.36	0.25	0.48	0.35	57827.8
Supercontig_12.3:5270939:5270560|5270556:-@Supercontig_12.3:5269831:5270488:-	5'SS	0.02	0	0.04	0.01	0	0.02	0.01	0.04
Supercontig_12.3:3146510:3146187|3146183:-@Supercontig_12.3:3142667:3146025:-	5'SS	0.03	0	0.08	0.02	0	0.07	0.01	0.05
Supercontig_12.3:1399320:1399639|1399635:+@Supercontig_12.3:1399697:1399788:+	5'SS	0.03	0.02	0.04	0.02	0.01	0.03	0.01	0
Supercontig_12.3:4218805:4218079|4218075:-@Supercontig_12.3:4217845:4218025:-	5'SS	0.02	0.01	0.04	0.03	0.01	0.06	-0.01	0.04
Supercontig_12.3:1465414:1464330|1464191:-@Supercontig_12.3:1464016:1464135:-	5'SS	0.03	0.01	0.05	0.07	0.04	0.1	-0.04	0.41
Supercontig_12.3:1957749:1957982|1957953:+@Supercontig_12.3:1958134:1958427:+	5'SS	0.31	0.27	0.34	0.3	0.25	0.35	0.01	0.09
Supercontig_12.3:2740593:2741173|2741075:+@Supercontig_12.3:2741237:2742791:+	5'SS	0.01	0	0.04	0.02	0.01	0.03	-0.01	0.04
Supercontig_12.3:37135:36895|36891:-@Supercontig_12.3:35785:36808:-	5'SS	0.01	0	0.02	0.02	0	0.08	-0.01	0.04
Supercontig_12.1:4957263:4957625|4957621:+@Supercontig_12.1:4957800:4957969:+	5'SS	0	0	0	0	0	0.01	0	0
Supercontig_12.1:3148918:3148413|3148409:-@Supercontig_12.1:3147842:3148351:-	5'SS	0.01	0	0.02	0.01	0	0.03	0	0
Supercontig_12.1:1331258:1331647|1331499:+@Supercontig_12.1:1331734:1332014:+	5'SS	0.04	0	0.14	0.1	0.04	0.19	-0.06	0.33
Supercontig_12.1:4933083:4932378|4932349:-@Supercontig_12.1:4931151:4932293:-	5'SS	0.04	0.02	0.07	0.05	0.02	0.13	-0.01	0.07
Supercontig_12.1:9339312:9339492|9339404:+@Supercontig_12.1:9339499:9339652:+	5'SS	0.01	0	0.01	0.01	0	0.01	0	0
Supercontig_12.1:6845163:6845507|6845442:+@Supercontig_12.1:6845583:6847790:+	5'SS	0.01	0	0.02	0.04	0.03	0.06	-0.03	1.17
Supercontig_12.1:7678094:7677965|7677961:-@Supercontig_12.1:7676339:7677836:-	5'SS	0.35	0.26	0.44	0.25	0.14	0.37	0.1	0.47
Supercontig_12.1:7714560:7715665|7714979:+@Supercontig_12.1:7715726:7715931:+	5'SS	0.36	0.23	0.51	0.38	0.26	0.51	-0.02	0.27
Supercontig_12.1:1542181:1541217|1541133:-@Supercontig_12.1:1539599:1541060:-	5'SS	0.04	0.01	0.07	0.02	0.01	0.05	0.02	0.08
Supercontig_12.1:4395595:4396122|4396115:+@Supercontig_12.1:4396177:4398319:+	5'SS	0.15	0.04	0.31	0.28	0.06	0.55	-0.13	0.54
Supercontig_12.1:1155147:1155058|1155009:-@Supercontig_12.1:1154413:1154948:-	5'SS	0.07	0.02	0.13	0.1	0.01	0.34	-0.03	0.21
Supercontig_12.1:4256099:4256546|4256395:+@Supercontig_12.1:4256571:4256674:+	5'SS	0.02	0.01	0.03	0.04	0.02	0.05	-0.02	0.1
Supercontig_12.1:4197553:4198238|4198068:+@Supercontig_12.1:4198303:4199047:+	5'SS	0.01	0.01	0.02	0.07	0.05	0.08	-0.06	1000000000000
Supercontig_12.1:5402488:5403089|5402824:+@Supercontig_12.1:5403228:5403808:+	5'SS	0.02	0.01	0.02	0.03	0.02	0.03	-0.01	2.72
Supercontig_12.1:1837872:1837802|1837731:-@Supercontig_12.1:1836873:1837697:-	5'SS	0	0	0	0	0	0	0	0
Supercontig_12.1:5123090:5123193|5123188:+@Supercontig_12.1:5123243:5126129:+	5'SS	0.67	0.42	0.87	0.9	0.72	0.99	-0.23	1.48
Supercontig_12.1:5104769:5104664|5104659:-@Supercontig_12.1:5104485:5104595:-	5'SS	0.05	0.01	0.13	0.08	0.02	0.19	-0.03	0.12
Supercontig_12.1:2808952:2809229|2809176:+@Supercontig_12.1:2809332:2810355:+	5'SS	0.23	0.11	0.37	0.49	0.07	0.99	-0.26	1.08
Supercontig_12.1:1694696:1693918|1693914:-@Supercontig_12.1:1690523:1693848:-	5'SS	0.01	0	0.02	0	0	0.01	0.01	0
Supercontig_12.1:5714582:5714299|5714030:-@Supercontig_12.1:5713676:5713947:-	5'SS	0.66	0.56	0.75	0.65	0.53	0.76	0.01	0.2
Supercontig_12.1:8475709:8476056|8475866:+@Supercontig_12.1:8476154:8477034:+	5'SS	0.13	0.1	0.17	0.42	0.3	0.55	-0.29	1.63752e+06
Supercontig_12.1:437279:438418|438196:+@Supercontig_12.1:438483:440326:+	5'SS	0.16	0.11	0.22	0.16	0.12	0.21	0	0.09
Supercontig_12.1:5681996:5681906|5681899:-@Supercontig_12.1:5681772:5681846:-	5'SS	0.04	0.03	0.05	0.02	0.02	0.03	0.02	0.11
Supercontig_12.1:4335128:4334594|4334590:-@Supercontig_12.1:4333774:4334504:-	5'SS	0.01	0.01	0.01	0.01	0	0.02	0	0
Supercontig_12.1:1755449:1755202|1755155:-@Supercontig_12.1:1754792:1755102:-	5'SS	0	0	0.01	0.01	0	0.03	-0.01	0
Supercontig_12.1:8073142:8073086|8072971:-@Supercontig_12.1:8072794:8072907:-	5'SS	0.14	0.09	0.2	0.18	0.08	0.33	-0.04	0.19
Supercontig_12.1:5228824:5228721|5228400:-@Supercontig_12.1:5227128:5228330:-	5'SS	0.4	0.34	0.47	0.67	0.63	0.71	-0.27	1000000000000
Supercontig_12.1:2671170:2670624|2670509:-@Supercontig_12.1:2669902:2670448:-	5'SS	0.06	0.02	0.11	0.06	0.01	0.15	0	0.1
Supercontig_12.1:4247227:4247610|4247602:+@Supercontig_12.1:4247667:4250308:+	5'SS	0.55	0.45	0.65	0.19	0.07	0.35	0.36	96.55
Supercontig_12.1:4136030:4135754|4135689:-@Supercontig_12.1:4135019:4135621:-	5'SS	0	0	0.01	0.02	0.01	0.03	-0.02	1.03
Supercontig_12.1:9586149:9585969|9585951:-@Supercontig_12.1:9585102:9585888:-	5'SS	0	0	0.01	0.01	0	0.04	-0.01	0
Supercontig_12.1:7209435:7209707|7209665:+@Supercontig_12.1:7209746:7210847:+	5'SS	0.02	0.01	0.06	0.02	0.01	0.03	0	0.04
Supercontig_12.1:7405336:7405192|7405170:-@Supercontig_12.1:7405030:7405097:-	5'SS	0	0	0	0	0	0	0	0
Supercontig_12.1:7553818:7551966|7551601:-@Supercontig_12.1:7551262:7551515:-	5'SS	0.01	0	0.02	0.06	0.04	0.08	-0.05	5185.6
Supercontig_12.1:3115606:3117745|3116682:+@Supercontig_12.1:3117816:3119297:+	5'SS	0.11	0.06	0.18	0.22	0.18	0.27	-0.11	2.48
Supercontig_12.1:5548215:5549182|5548763:+@Supercontig_12.1:5549281:5549325:+	5'SS	0.23	0.2	0.27	0.21	0.18	0.24	0.02	0.09
Supercontig_12.1:713665:713294|713029:-@Supercontig_12.1:711562:712939:-	5'SS	0.37	0.34	0.4	0.47	0.36	0.59	-0.1	0.51
Supercontig_12.1:1837872:1837802|1837731:-@Supercontig_12.1:1837039:1837697:-	5'SS	0	0	0	0	0	0	0	0
Supercontig_12.1:3267908:3268227|3268044:+@Supercontig_12.1:3268503:3268728:+	5'SS	0	0	0	0	0	0	0	0
Supercontig_12.1:4562551:4562429|4562244:-@Supercontig_12.1:4561914:4562152:-	5'SS	0	0	0	0.01	0.01	0.01	-0.01	0
Supercontig_12.1:1155147:1155058|1155036:-@Supercontig_12.1:1154413:1154948:-	5'SS	0.42	0.32	0.51	0.22	0.05	0.5	0.2	1.2
Supercontig_12.1:3525223:3525126|3525117:-@Supercontig_12.1:3524379:3525030:-	5'SS	0.01	0	0.02	0.01	0	0.03	0	0
Supercontig_12.1:2075999:2076532|2076528:+@Supercontig_12.1:2076584:2076689:+	5'SS	0.07	0.04	0.11	0.02	0	0.05	0.05	0.58
Supercontig_12.1:1570281:1570861|1570857:+@Supercontig_12.1:1570921:1573326:+	5'SS	0.43	0.01	0.97	0.01	0	0.02	0.42	0.92
Supercontig_12.1:8475791:8476056|8475866:+@Supercontig_12.1:8476154:8477431:+	5'SS	0.12	0.09	0.15	0.4	0.29	0.53	-0.28	5.28959e+07
Supercontig_12.1:826355:825931|825813:-@Supercontig_12.1:825055:825434:-	5'SS	0.03	0.01	0.05	0.03	0.01	0.06	0	0.05
Supercontig_12.1:3408805:3408908|3408874:+@Supercontig_12.1:3409083:3409485:+	5'SS	0.01	0	0.02	0.08	0.01	0.19	-0.07	0.26
Supercontig_12.1:6364439:6364107|6364092:-@Supercontig_12.1:6363644:6364039:-	5'SS	0.07	0.03	0.11	0.06	0.02	0.11	0.01	0.08
Supercontig_12.1:5354775:5354680|5354650:-@Supercontig_12.1:5353969:5354459:-	5'SS	0.01	0	0.02	0.02	0.01	0.03	-0.01	0.04
Supercontig_12.1:9235238:9234970|9234964:-@Supercontig_12.1:9234568:9234910:-	5'SS	0.01	0	0.03	0.01	0	0.04	0	0.03
Supercontig_12.1:6782745:6781448|6781435:-@Supercontig_12.1:6780501:6781376:-	5'SS	0.01	0	0.02	0.02	0	0.04	-0.01	0.03
Supercontig_12.1:8003927:8004081|8003998:+@Supercontig_12.1:8004163:8005035:+	5'SS	0.27	0.1	0.52	0.15	0.04	0.32	0.12	0.38
Supercontig_12.1:2764486:2764614|2764597:+@Supercontig_12.1:2764669:2765183:+	5'SS	0.04	0.01	0.13	0.08	0.03	0.17	-0.04	0.15
Supercontig_12.1:7747981:7747699|7747655:-@Supercontig_12.1:7746115:7747352:-	5'SS	0	0	0.01	0	0	0.01	0	0
Supercontig_12.1:5354955:5354946|5354844:-@Supercontig_12.1:5354680:5354775:-	5'SS	0.11	0.07	0.15	0.25	0.2	0.29	-0.14	1300.82
Supercontig_12.5:6352180:6352941|6352771:+@Supercontig_12.5:6352998:6353614:+	5'SS	0.01	0.01	0.02	0.04	0.02	0.05	-0.03	15.04
Supercontig_12.5:1339355:1340038|1340023:+@Supercontig_12.5:1340113:1340675:+	5'SS	0.29	0.11	0.51	0.1	0.01	0.28	0.19	0.83
Supercontig_12.5:5615105:5615251|5615233:+@Supercontig_12.5:5615314:5615666:+	5'SS	0.06	0.03	0.1	0.08	0.04	0.13	-0.02	0.09
Supercontig_12.5:4947354:4947091|4947087:-@Supercontig_12.5:4946288:4947033:-	5'SS	0.6	0.49	0.7	0.5	0.39	0.61	0.1	0.41
Supercontig_12.5:4024029:4024741|4024483:+@Supercontig_12.5:4024879:4025087:+	5'SS	0.01	0.01	0.02	0.16	0.08	0.24	-0.15	743.9
Supercontig_12.5:4699062:4698169|4698143:-@Supercontig_12.5:4697052:4698112:-	5'SS	0.01	0	0.01	0.01	0	0.02	0	0
Supercontig_12.5:5121433:5121343|5121339:-@Supercontig_12.5:5121195:5121283:-	5'SS	0.27	0.23	0.31	0.23	0.19	0.27	0.04	0.18
Supercontig_12.5:5496224:5495575|5495571:-@Supercontig_12.5:5494992:5495516:-	5'SS	0.64	0.59	0.68	0.41	0.28	0.58	0.23	4.85
Supercontig_12.5:3684922:3685071|3685051:+@Supercontig_12.5:3685132:3685395:+	5'SS	0	0	0	0	0	0.01	0	0
Supercontig_12.5:4781437:4782152|4781996:+@Supercontig_12.5:4782236:4783164:+	5'SS	0.02	0.01	0.03	0.03	0.02	0.04	-0.01	0.11
Supercontig_12.5:4758629:4758343|4758298:-@Supercontig_12.5:4757550:4757959:-	5'SS	0.01	0	0.02	0.01	0	0.04	0	0.02
Supercontig_12.5:5486523:5486197|5486159:-@Supercontig_12.5:5485560:5486077:-	5'SS	0.05	0.02	0.08	0.11	0.08	0.16	-0.06	2.08
Supercontig_12.5:4782055:4782152|4782116:+@Supercontig_12.5:4782236:4783164:+	5'SS	0.02	0.01	0.04	0.04	0.02	0.07	-0.02	0.17
Supercontig_12.5:3515784:3516139|3516020:+@Supercontig_12.5:3516226:3516523:+	5'SS	0.09	0.05	0.13	0.08	0.06	0.1	0.01	0.06
Supercontig_12.5:4781437:4782142|4781996:+@Supercontig_12.5:4782236:4783164:+	5'SS	0.02	0.01	0.02	0.03	0.02	0.04	-0.01	0.19
Supercontig_12.5:6246472:6247196|6247191:+@Supercontig_12.5:6247256:6247443:+	5'SS	0.12	0.04	0.28	0.15	0.05	0.28	-0.03	0.23
Supercontig_12.5:2569024:2569296|2569187:+@Supercontig_12.5:2569380:2570896:+	5'SS	0.29	0.2	0.4	0.45	0.38	0.53	-0.16	2.47
Supercontig_12.5:631841:632245|632203:+@Supercontig_12.5:632319:636726:+	5'SS	0.05	0.01	0.12	0.12	0.08	0.18	-0.07	0.69
Supercontig_12.5:3134050:3133501|3133487:-@Supercontig_12.5:3133307:3133434:-	5'SS	0.05	0.01	0.11	0.03	0	0.09	0.02	0.12
Supercontig_12.5:815924:816210|816190:+@Supercontig_12.5:816906:817560:+	5'SS	0.01	0	0.04	0.01	0	0.04	0	0.04
Supercontig_12.5:3242850:3241012|3240932:-@Supercontig_12.5:3240790:3240899:-	5'SS	0.49	0.42	0.57	0.38	0.27	0.5	0.11	0.55
Supercontig_12.5:3841570:3841127|3841079:-@Supercontig_12.5:3840744:3841010:-	5'SS	0.02	0.01	0.03	0.05	0.01	0.12	-0.03	0.1
Supercontig_12.5:2259172:2258904|2258900:-@Supercontig_12.5:2258736:2258838:-	5'SS	0.05	0.02	0.09	0.03	0	0.09	0.02	0.11
Supercontig_12.5:5469105:5468400|5468352:-@Supercontig_12.5:5467674:5468277:-	5'SS	0	0	0	0	0	0.01	0	0
Supercontig_12.5:4802016:4801226|4801222:-@Supercontig_12.5:4800006:4801167:-	5'SS	0	0	0.02	0.01	0	0.02	-0.01	0
Supercontig_12.5:241179:241625|241547:+@Supercontig_12.5:241681:242945:+	5'SS	0.03	0.01	0.07	0.05	0.03	0.08	-0.02	0.07
Supercontig_12.5:1229000:1229078|1229051:+@Supercontig_12.5:1229142:1230082:+	5'SS	0.05	0.03	0.07	0.04	0	0.1	0.01	0.11
Supercontig_12.5:4008742:4008660|4008651:-@Supercontig_12.5:4007434:4008598:-	5'SS	0	0	0	0	0	0	0	0
Supercontig_12.5:3112717:3112906|3112892:+@Supercontig_12.5:3112960:3114480:+	5'SS	0.07	0.03	0.11	0.42	0.03	0.93	-0.35	0.82
Supercontig_12.5:5244451:5245307|5245140:+@Supercontig_12.5:5245379:5246447:+	5'SS	0.04	0.01	0.11	0.09	0.06	0.13	-0.05	0.32
Supercontig_12.5:3662529:3663043|3663007:+@Supercontig_12.5:3663129:3665379:+	5'SS	0.48	0.3	0.67	0.56	0.44	0.68	-0.08	0.37
Supercontig_12.5:4782055:4782142|4782116:+@Supercontig_12.5:4782236:4783164:+	5'SS	0.01	0	0.03	0.03	0.01	0.06	-0.02	0.11
Supercontig_12.5:4809696:4808688|4808645:-@Supercontig_12.5:4804017:4808542:-	5'SS	0.27	0.1	0.45	0.33	0.17	0.52	-0.06	0.36
Supercontig_12.5:2523955:2523779|2523736:-@Supercontig_12.5:2522632:2523677:-	5'SS	0.04	0	0.15	0.04	0.01	0.09	0	0.1
Supercontig_12.5:5588156:5588040|5588036:-@Supercontig_12.5:5587807:5587972:-	5'SS	0	0	0	0	0	0	0	0
Supercontig_12.5:220460:220640|220588:+@Supercontig_12.5:220716:220774:+	5'SS	0.06	0.05	0.07	0.05	0.03	0.08	0.01	0.04
Supercontig_12.2:4178202:4178304:+@Supercontig_12.2:4178336|4178360:4178428:+	3'SS	0	0	0	0	0	0	0	0
Supercontig_12.2:3192464:3192710:-@Supercontig_12.2:3191693|3191729:3190038:-	3'SS	0.17	0.1	0.26	0.16	0.06	0.33	0.01	0.2
Supercontig_12.2:441697:441954:-@Supercontig_12.2:441603|441608:441454:-	3'SS	0.71	0.49	0.87	0.44	0.26	0.65	0.27	1.67
Supercontig_12.2:4401168:4401213:-@Supercontig_12.2:4400899|4401120:4400716:-	3'SS	0.01	0.01	0.01	0.18	0.17	0.18	-0.17	1000000000000
Supercontig_12.2:2634938:2636433:+@Supercontig_12.2:2636489|2636492:2640617:+	3'SS	0.4	0.3	0.51	0.44	0.35	0.53	-0.04	0.22
Supercontig_12.2:1785751:1785774:-@Supercontig_12.2:1785680|1785728:1785031:-	3'SS	0.01	0.01	0.02	0.06	0.04	0.07	-0.05	1000000000000
Supercontig_12.2:645043:645964:+@Supercontig_12.2:646024|646049:648625:+	3'SS	0.05	0.01	0.11	0.04	0.01	0.13	0.01	0.11
Supercontig_12.2:4401279:4401580:-@Supercontig_12.2:4400899|4401120:4400716:-	3'SS	0.01	0.01	0.02	0.21	0.21	0.22	-0.2	1000000000000
Supercontig_12.2:863476:863758:+@Supercontig_12.2:863811|863846:863865:+	3'SS	0	0	0	0	0	0	0	0
Supercontig_12.2:2086473:2086624:-@Supercontig_12.2:2085983|2086256:2085624:-	3'SS	0.02	0.02	0.02	0.13	0.12	0.13	-0.11	1000000000000
Supercontig_12.2:4178202:4178304:+@Supercontig_12.2:4178459|4178488:4179566:+	3'SS	0	0	0	0.01	0	0.01	-0.01	0
Supercontig_12.2:2486675:2486873:-@Supercontig_12.2:2486076|2486178:2485308:-	3'SS	0.41	0.3	0.53	0.69	0.49	0.87	-0.28	6.73
Supercontig_12.2:4400716:4400899:-@Supercontig_12.2:4400640|4400710:4399691:-	3'SS	0	0	0	0	0	0	0	0
Supercontig_12.2:4313550:4313700:-@Supercontig_12.2:4313288|4313412:4313199:-	3'SS	0.25	0.03	0.5	0.44	0.25	0.63	-0.19	0.87
Supercontig_12.2:4178202:4178304:+@Supercontig_12.2:4178434|4178488:4180433:+	3'SS	0	0	0	0.01	0	0.01	-0.01	0
Supercontig_12.2:1047670:1049196:+@Supercontig_12.2:1049245|1049248:1049613:+	3'SS	0.17	0.06	0.33	0.19	0.09	0.31	-0.02	0.3
Supercontig_12.2:2086473:2086624:-@Supercontig_12.2:2085983|2086276:2085624:-	3'SS	0.02	0.02	0.03	0.13	0.12	0.14	-0.11	1000000000000
Supercontig_12.2:4178202:4178304:+@Supercontig_12.2:4178449|4178488:4180504:+	3'SS	0	0	0	0.01	0	0.02	-0.01	0
Supercontig_12.7:3280952:3281069:-@Supercontig_12.7:3280892|3280899:3278412:-	3'SS	0.09	0.04	0.15	0.07	0.03	0.11	0.02	0.1
Supercontig_12.7:2060110:2060259:-@Supercontig_12.7:2060005|2060011:2059683:-	3'SS	0.4	0.25	0.56	0.22	0.12	0.34	0.18	1.04
Supercontig_12.7:3724512:3724604:+@Supercontig_12.7:3724681|3724690:3725064:+	3'SS	0.12	0.06	0.2	0.07	0	0.24	0.05	0.31
Supercontig_12.7:2579873:2580222:+@Supercontig_12.7:2580341|2580350:2580817:+	3'SS	0.38	0.08	0.8	0.11	0.02	0.23	0.27	0.93
Supercontig_12.7:3909357:3909674:+@Supercontig_12.7:3909768|3909888:3910799:+	3'SS	0.07	0.07	0.07	0.1	0.1	0.11	-0.03	1000000000000
Supercontig_12.7:2602633:2603073:-@Supercontig_12.7:2602503|2602514:2602368:-	3'SS	0.15	0.07	0.26	0.09	0.02	0.2	0.06	0.27
Supercontig_12.7:3840654:3842052:-@Supercontig_12.7:3840573|3840585:3840322:-	3'SS	0.46	0.36	0.56	0.51	0.42	0.59	-0.05	0.22
Supercontig_12.7:2030147:2030677:+@Supercontig_12.7:2030691|2030763:2031086:+	3'SS	0	0	0	0	0	0	0	0
Supercontig_12.7:3175521:3175873:+@Supercontig_12.7:3175879|3175950:3177835:+	3'SS	0	0	0	0	0	0.01	0	0
Supercontig_12.7:1759803:1760507:-@Supercontig_12.7:1759628|1759790:1757842:-	3'SS	0.9	0.75	0.99	0.04	0.01	0.07	0.86	1000000000000
Supercontig_12.7:3840654:3841748:-@Supercontig_12.7:3840573|3840585:3840322:-	3'SS	0.45	0.36	0.55	0.5	0.42	0.59	-0.05	0.21
Supercontig_12.7:2602633:2603250:-@Supercontig_12.7:2602503|2602514:2602368:-	3'SS	0.15	0.07	0.25	0.09	0.02	0.2	0.06	0.26
Supercontig_12.7:2115224:2117594:-@Supercontig_12.7:2115051|2115166:2114483:-	3'SS	0.73	0.51	0.91	0.16	0.05	0.33	0.57	386.44
Supercontig_12.7:1766540:1767138:-@Supercontig_12.7:1766457|1766464:1766439:-	3'SS	0.25	0.21	0.28	0.3	0.26	0.35	-0.05	0.46
Supercontig_12.7:43166:43527:-@Supercontig_12.7:43092|43098:39192:-	3'SS	0.33	0.25	0.41	0.3	0.22	0.38	0.03	0.17
Supercontig_12.7:1892860:1894135:+@Supercontig_12.7:1894426|1894581:1894901:+	3'SS	0.18	0.16	0.2	0.36	0.34	0.38	-0.18	1000000000000
Supercontig_12.7:3595548:3595695:+@Supercontig_12.7:3595751|3595880:3596222:+	3'SS	0.99	0.95	1	0.93	0.88	0.97	0.06	1.27
Supercontig_12.6:790795:790887:-@Supercontig_12.6:790647|790671:790553:-	3'SS	0.25	0.08	0.5	0.65	0.3	0.92	-0.4	3.12
Supercontig_12.6:3944720:3945431:+@Supercontig_12.6:3945499|3945535:3946893:+	3'SS	0.15	0.04	0.29	0.04	0.02	0.08	0.11	0.5
Supercontig_12.6:1059924:1060019:-@Supercontig_12.6:1059622|1059851:1058387:-	3'SS	0.26	0.18	0.34	0.32	0.17	0.51	-0.06	0.27
Supercontig_12.6:3354388:3355088:-@Supercontig_12.6:3354131|3354136:3353034:-	3'SS	0.94	0.83	0.99	0.92	0.75	1	0.02	0.15
Supercontig_12.6:2771476:2771573:+@Supercontig_12.6:2771634|2771640:2776604:+	3'SS	0.88	0.75	0.97	0.91	0.83	0.97	-0.03	0.18
Supercontig_12.6:2150621:2150945:-@Supercontig_12.6:2150553|2150563:2148739:-	3'SS	0.02	0	0.08	0.05	0.01	0.11	-0.03	0.11
Supercontig_12.6:2365021:2365253:-@Supercontig_12.6:2364684|2364965:2364540:-	3'SS	0.97	0.96	0.98	0.98	0.97	0.99	-0.01	0.05
Supercontig_12.6:3836237:3836420:+@Supercontig_12.6:3836485|3836499:3837690:+	3'SS	0.25	0.09	0.47	0.22	0.01	0.62	0.03	0.63
Supercontig_12.6:169260:169769:+@Supercontig_12.6:169856|169928:171036:+	3'SS	0.03	0	0.09	0.07	0.03	0.15	-0.04	0.18
Supercontig_12.6:2045841:2046961:-@Supercontig_12.6:2045760|2045770:2045617:-	3'SS	0.04	0	0.12	0.03	0.01	0.06	0.01	0.08
Supercontig_12.6:960481:960582:+@Supercontig_12.6:960689|960764:961340:+	3'SS	0.03	0.02	0.06	0.21	0.14	0.29	-0.18	2.55563e+10
Supercontig_12.6:3987148:3987217:+@Supercontig_12.6:3987285|3987477:3987511:+	3'SS	0.28	0.24	0.32	0.6	0.57	0.63	-0.32	1000000000000
Supercontig_12.6:2264802:2265005:+@Supercontig_12.6:2265047|2265131:2267695:+	3'SS	0.05	0.02	0.1	0.06	0.02	0.13	-0.01	0.09
Supercontig_12.6:169260:169769:+@Supercontig_12.6:169853|169928:171036:+	3'SS	0.01	0	0.05	0.07	0.02	0.14	-0.06	0.38
Supercontig_12.6:1394441:1394520:+@Supercontig_12.6:1394576|1394584:1396043:+	3'SS	0.02	0.01	0.03	0.02	0	0.05	0	0.04
Supercontig_12.6:1777056:1777303:+@Supercontig_12.6:1777409|1777412:1781850:+	3'SS	0.24	0.1	0.43	0.29	0.14	0.44	-0.05	0.37
Supercontig_12.6:2031438:2031642:-@Supercontig_12.6:2031373|2031389:2029989:-	3'SS	0.89	0.7	0.99	0.91	0.87	0.95	-0.02	0.18
Supercontig_12.4:85773:86267:+@Supercontig_12.4:86338|86398:87019:+	3'SS	0.07	0.03	0.12	0.67	0.28	0.93	-0.6	151.52
Supercontig_12.4:2827380:2827608:+@Supercontig_12.4:2827670|2827685:2827800:+	3'SS	0.01	0.01	0.01	0.02	0.01	0.03	-0.01	0.19
Supercontig_12.4:3991264:3991433:+@Supercontig_12.4:3991501|3991504:3992073:+	3'SS	0.4	0.3	0.5	0.38	0.29	0.49	0.02	0.2
Supercontig_12.4:4140691:4140909:+@Supercontig_12.4:4141016|4141098:4142222:+	3'SS	0	0	0.01	0.08	0.06	0.1	-0.08	1000000000000
Supercontig_12.4:5783360:5783895:-@Supercontig_12.4:5783281|5783284:5782112:-	3'SS	0.71	0.56	0.86	0.79	0.62	0.91	-0.08	0.38
Supercontig_12.4:1714238:1714491:+@Supercontig_12.4:1714577|1714760:1715539:+	3'SS	0.08	0.03	0.18	0.03	0	0.07	0.05	0.23
Supercontig_12.4:4696273:4696493:+@Supercontig_12.4:4696551|4696556:4697711:+	3'SS	0	0	0.01	0	0	0.01	0	0
Supercontig_12.4:2753026:2753981:-@Supercontig_12.4:2752939|2752964:2752118:-	3'SS	0.16	0.04	0.35	0.44	0.25	0.65	-0.28	3.44
Supercontig_12.4:2382737:2383559:-@Supercontig_12.4:2382639|2382667:2382102:-	3'SS	0.21	0.14	0.29	0.1	0.04	0.19	0.11	1.21
Supercontig_12.4:2930165:2930659:-@Supercontig_12.4:2930099|2930113:2929870:-	3'SS	0.33	0.12	0.6	0.12	0.02	0.28	0.21	0.88
Supercontig_12.4:4603386:4603927:+@Supercontig_12.4:4604008|4604046:4605042:+	3'SS	0.01	0.01	0.02	0.01	0	0.01	0	0
Supercontig_12.4:5359429:5359511:-@Supercontig_12.4:5359336|5359364:5357920:-	3'SS	0.23	0.02	0.55	0.7	0.46	0.9	-0.47	4.15
Supercontig_12.4:1287247:1287481:-@Supercontig_12.4:1287191|1287194:1286313:-	3'SS	0.12	0.03	0.33	0.05	0	0.16	0.07	0.24
Supercontig_12.4:2753026:2753981:-@Supercontig_12.4:2752939|2752959:2752118:-	3'SS	0.12	0.01	0.31	0.12	0	0.32	0	0.22
Supercontig_12.4:2260481:2260673:-@Supercontig_12.4:2260386|2260426:2259690:-	3'SS	0.01	0	0.04	0.1	0.03	0.21	-0.09	1.04
Supercontig_12.4:5766874:5767760:-@Supercontig_12.4:5766768|5766812:5765356:-	3'SS	0.05	0.01	0.13	0.16	0.06	0.27	-0.11	0.5
Supercontig_12.4:4353134:4353227:+@Supercontig_12.4:4353238|4353290:4353346:+	3'SS	0	0	0	0	0	0	0	0
Supercontig_12.4:4418850:4419258:+@Supercontig_12.4:4419333|4419380:4419413:+	3'SS	0.14	0.05	0.3	0.05	0	0.16	0.09	0.39
Supercontig_12.4:1401245:1401483:+@Supercontig_12.4:1401579|1401650:1401849:+	3'SS	0.01	0	0.02	0.01	0	0.02	0	0
Supercontig_12.4:4529757:4529822:+@Supercontig_12.4:4529883|4529886:4532017:+	3'SS	0.18	0.11	0.27	0.07	0.03	0.15	0.11	0.95
Supercontig_12.4:2836057:2836802:-@Supercontig_12.4:2835914|2835981:2835561:-	3'SS	0.5	0.15	0.86	0.24	0.05	0.5	0.26	1.09
Supercontig_12.4:1286313:1287191:-@Supercontig_12.4:1286086|1286089:1285707:-	3'SS	0.11	0	0.3	0.21	0.12	0.31	-0.1	0.48
Supercontig_12.4:2219571:2219959:+@Supercontig_12.4:2220074|2220316:2222094:+	3'SS	0.01	0.01	0.02	0.01	0.01	0.02	0	0
Supercontig_12.4:5572402:5573335:+@Supercontig_12.4:5573341|5573414:5573554:+	3'SS	0	0	0.01	0	0	0.01	0	0
Supercontig_12.4:4997184:4997378:-@Supercontig_12.4:4997112|4997118:4995336:-	3'SS	0.51	0.36	0.66	0.27	0.19	0.37	0.24	7.51
Supercontig_12.4:1873610:1873735:+@Supercontig_12.4:1873794|1873865:1874052:+	3'SS	0.01	0	0.02	0.07	0.05	0.1	-0.06	9.43729e+06
Supercontig_12.3:5100348:5100580:+@Supercontig_12.3:5100782|5101038:5101110:+	3'SS	0.04	0.03	0.05	0.02	0.02	0.03	0.02	0.79
Supercontig_12.3:2379374:2379553:+@Supercontig_12.3:2379696|2379869:2380225:+	3'SS	0.03	0.02	0.04	0.06	0.05	0.08	-0.03	4.79642e+09
Supercontig_12.3:2098690:2099592:-@Supercontig_12.3:2098582|2098624:2098200:-	3'SS	0.18	0.08	0.31	0.15	0.01	0.4	0.03	0.33
Supercontig_12.3:4491772:4492047:-@Supercontig_12.3:4491692|4491699:4490211:-	3'SS	0.12	0.04	0.26	0.07	0.03	0.11	0.05	0.18
Supercontig_12.3:1067482:1067706:+@Supercontig_12.3:1067775|1067855:1068130:+	3'SS	0.01	0	0.01	0.01	0	0.03	0	0
Supercontig_12.3:1078953:1079398:-@Supercontig_12.3:1078892|1078895:1078712:-	3'SS	0.32	0.23	0.43	0.25	0.17	0.35	0.07	0.28
Supercontig_12.3:3985588:3985762:+@Supercontig_12.3:3986466|3986509:3986695:+	3'SS	0.02	0.01	0.03	0.03	0.02	0.04	-0.01	0
Supercontig_12.3:1881250:1881458:-@Supercontig_12.3:1880806|1881052:1880471:-	3'SS	0.76	0.71	0.8	0.81	0.73	0.89	-0.05	0.27
Supercontig_12.3:2079249:2079494:+@Supercontig_12.3:2079563|2079608:2079739:+	3'SS	0.39	0.2	0.6	0.27	0.24	0.31	0.12	0.44
Supercontig_12.3:3589931:3590633:+@Supercontig_12.3:3590703|3590739:3591059:+	3'SS	0.02	0	0.07	0.01	0	0.04	0.01	0.05
Supercontig_12.3:4948092:4948227:-@Supercontig_12.3:4947934|4948001:4947876:-	3'SS	0.03	0.02	0.04	0.02	0.01	0.04	0.01	0
Supercontig_12.3:2975613:2975682:+@Supercontig_12.3:2975781|2976096:2976464:+	3'SS	0.04	0.03	0.05	0.13	0.1	0.16	-0.09	1000000000000
Supercontig_12.3:3878726:3878878:+@Supercontig_12.3:3878992|3879428:3879555:+	3'SS	0.21	0.18	0.24	0.32	0.28	0.36	-0.11	899.47
Supercontig_12.3:3068459:3068998:+@Supercontig_12.3:3069066|3069084:3070313:+	3'SS	0.28	0.24	0.33	0.43	0.37	0.49	-0.15	87.04
Supercontig_12.3:4175838:4176272:-@Supercontig_12.3:4175746|4175755:4175329:-	3'SS	0.75	0.7	0.79	0.58	0.09	0.98	0.17	0.73
Supercontig_12.3:5005328:5005844:+@Supercontig_12.3:5006063|5006192:5006553:+	3'SS	0.04	0.02	0.07	0.59	0.5	0.68	-0.55	1000000000000
Supercontig_12.3:3878726:3878878:+@Supercontig_12.3:3878940|3879428:3879555:+	3'SS	0.22	0.19	0.25	0.35	0.31	0.39	-0.13	216892
Supercontig_12.3:131726:132476:-@Supercontig_12.3:131510|131525:128241:-	3'SS	0.45	0.38	0.52	0.43	0.37	0.49	0.02	0.14
Supercontig_12.3:3708498:3709023:+@Supercontig_12.3:3709087|3709214:3711290:+	3'SS	0.13	0.07	0.2	0.19	0.13	0.28	-0.06	0.29
Supercontig_12.3:4167329:4167933:+@Supercontig_12.3:4168001|4168008:4168080:+	3'SS	0.79	0.64	0.91	0.78	0.62	0.9	0.01	0.25
Supercontig_12.3:1561500:1561828:-@Supercontig_12.3:1561436|1561439:1559560:-	3'SS	0.16	0.01	0.46	0.05	0.01	0.12	0.11	0.29
Supercontig_12.3:2350435:2350549:-@Supercontig_12.3:2350112|2350331:2349854:-	3'SS	0.4	0.01	0.86	0.38	0.3	0.46	0.02	0.88
Supercontig_12.3:610647:611240:+@Supercontig_12.3:611290|611293:612052:+	3'SS	0.08	0.05	0.12	0.14	0.08	0.22	-0.06	0.32
Supercontig_12.3:2079249:2079494:+@Supercontig_12.3:2079589|2079608:2079739:+	3'SS	0.38	0.16	0.59	0.26	0.22	0.29	0.12	0.51
Supercontig_12.3:2500043:2500121:-@Supercontig_12.3:2499916|2499949:2496305:-	3'SS	0.98	0.94	1	0.91	0.82	0.96	0.07	1.19
Supercontig_12.3:3046349:3047025:+@Supercontig_12.3:3047250|3047362:3052211:+	3'SS	0.04	0.01	0.09	0.03	0.01	0.07	0.01	0.06
Supercontig_12.3:1966671:1966735:-@Supercontig_12.3:1966592|1966612:1966300:-	3'SS	0	0	0	0	0	0	0	0
Supercontig_12.3:3923561:3923640:-@Supercontig_12.3:3923410|3923441:3922882:-	3'SS	0.01	0.01	0.03	0.03	0	0.09	-0.02	0.05
Supercontig_12.3:3131668:3132191:+@Supercontig_12.3:3132256|3132321:3132343:+	3'SS	0.08	0	0.28	0.09	0.01	0.24	-0.01	0.19
Supercontig_12.3:1966671:1966735:-@Supercontig_12.3:1966592|1966610:1966300:-	3'SS	0	0	0	0	0	0	0	0
Supercontig_12.3:1463501:1463879:-@Supercontig_12.3:1463428|1463496:1462668:-	3'SS	0.01	0	0.02	0.02	0	0.03	-0.01	0
Supercontig_12.3:2314721:2315645:-@Supercontig_12.3:2314602|2314647:2313592:-	3'SS	0.13	0.03	0.36	0.05	0	0.15	0.08	0.23
Supercontig_12.3:4532481:4532571:+@Supercontig_12.3:4532652|4532659:4535266:+	3'SS	0.59	0.39	0.76	0.71	0.51	0.86	-0.12	0.53
Supercontig_12.1:5607772:5608244:-@Supercontig_12.1:5607564|5607674:5607519:-	3'SS	0.21	0.1	0.33	0.17	0.05	0.39	0.04	0.33
Supercontig_12.1:3220960:3221190:-@Supercontig_12.1:3220889|3220898:3219450:-	3'SS	0.46	0.24	0.71	0.81	0.45	0.99	-0.35	2.27
Supercontig_12.1:4730146:4730355:+@Supercontig_12.1:4730453|4730619:4730762:+	3'SS	0.02	0.02	0.03	0.05	0.05	0.05	-0.03	1000000000000
Supercontig_12.1:2578645:2578742:-@Supercontig_12.1:2578576|2578639:2577836:-	3'SS	0.01	0	0.01	0.04	0.01	0.09	-0.03	0.45
Supercontig_12.1:2542722:2543356:-@Supercontig_12.1:2542625|2542628:2541769:-	3'SS	0.04	0.02	0.07	0.06	0.02	0.1	-0.02	0.07
Supercontig_12.1:5580712:5581149:+@Supercontig_12.1:5581232|5581340:5581742:+	3'SS	0.06	0.03	0.1	0.05	0.03	0.06	0.01	0.06
Supercontig_12.1:5990350:5990454:-@Supercontig_12.1:5989962|5990151:5989928:-	3'SS	0.67	0.56	0.77	0.28	0.16	0.42	0.39	2.9166e+07
Supercontig_12.1:4860713:4860792:-@Supercontig_12.1:4860620|4860638:4859557:-	3'SS	0.09	0.05	0.16	0.87	0.84	0.89	-0.78	1000000000000
Supercontig_12.1:5257381:5257746:+@Supercontig_12.1:5257799|5257839:5257857:+	3'SS	0	0	0.02	0.01	0	0.04	-0.01	0
Supercontig_12.1:7813660:7813904:+@Supercontig_12.1:7813998|7814030:7815365:+	3'SS	0.71	0.54	0.85	0.63	0.54	0.72	0.08	0.35
Supercontig_12.1:1294508:1295011:+@Supercontig_12.1:1295255|1295548:1296535:+	3'SS	0.41	0.37	0.44	0.4	0.36	0.43	0.01	0.07
Supercontig_12.1:6360409:6360697:+@Supercontig_12.1:6360774|6360797:6362512:+	3'SS	0.05	0.01	0.13	0.07	0.04	0.12	-0.02	0.14
Supercontig_12.1:9685285:9685711:-@Supercontig_12.1:9684965|9685206:9681489:-	3'SS	0.18	0.11	0.25	0.2	0.11	0.3	-0.02	0.16
Supercontig_12.1:4944106:4944222:-@Supercontig_12.1:4944031|4944055:4941986:-	3'SS	0.88	0.71	0.98	0.69	0.19	0.99	0.19	0.65
Supercontig_12.1:6360409:6360697:+@Supercontig_12.1:6360768|6360797:6362512:+	3'SS	0.28	0.16	0.4	0.18	0.12	0.24	0.1	0.49
Supercontig_12.1:2754231:2755033:+@Supercontig_12.1:2755105|2755145:2756126:+	3'SS	0.15	0.07	0.24	0.15	0.09	0.21	0	0.14
Supercontig_12.1:5728448:5728917:-@Supercontig_12.1:5728329|5728397:5727235:-	3'SS	0.02	0.02	0.03	0.03	0.03	0.03	-0.01	0
Supercontig_12.1:4867542:4867928:+@Supercontig_12.1:4868005|4868116:4868194:+	3'SS	0.31	0.12	0.54	0.15	0.08	0.26	0.16	0.55
Supercontig_12.1:5477282:5477471:+@Supercontig_12.1:5477509|5477623:5478213:+	3'SS	0.01	0	0.01	0.01	0	0.02	0	0
Supercontig_12.1:8737453:8737500:+@Supercontig_12.1:8737562|8737679:8737925:+	3'SS	0	0	0.01	0.01	0.01	0.01	-0.01	0
Supercontig_12.1:6223084:6223993:+@Supercontig_12.1:6224112|6224134:6224727:+	3'SS	0.1	0.05	0.17	0.12	0.06	0.21	-0.02	0.15
Supercontig_12.1:5826154:5827321:+@Supercontig_12.1:5827404|5827428:5828653:+	3'SS	0.12	0.03	0.27	0.1	0.02	0.25	0.02	0.23
Supercontig_12.1:4596091:4596925:-@Supercontig_12.1:4595979|4595985:4595833:-	3'SS	0.13	0.03	0.34	0.27	0.04	0.67	-0.14	0.51
Supercontig_12.1:4259365:4261511:-@Supercontig_12.1:4259264|4259287:4258279:-	3'SS	0.42	0.31	0.53	0.33	0.23	0.43	0.09	0.4
Supercontig_12.1:2981104:2981245:+@Supercontig_12.1:2981300|2981309:2982354:+	3'SS	0.4	0.07	0.91	0.06	0	0.17	0.34	1.17
Supercontig_12.1:5548548:5548763:+@Supercontig_12.1:5548820|5549053:5549182:+	3'SS	0.35	0.28	0.43	0.39	0.29	0.48	-0.04	0.2
Supercontig_12.1:4553397:4553596:+@Supercontig_12.1:4553701|4553914:4553946:+	3'SS	0.13	0.09	0.18	0.22	0.15	0.29	-0.09	0.72
Supercontig_12.1:7377669:7377867:+@Supercontig_12.1:7377977|7378115:7378932:+	3'SS	0.02	0	0.08	0.1	0.08	0.14	-0.08	2.12
Supercontig_12.1:9273886:9274202:+@Supercontig_12.1:9274219|9274260:9275044:+	3'SS	0.02	0.01	0.04	0.01	0	0.02	0.01	0.05
Supercontig_12.1:6540857:6541057:+@Supercontig_12.1:6541205|6541251:6541327:+	3'SS	0	0	0	0	0	0	0	0
Supercontig_12.1:2674481:2675121:+@Supercontig_12.1:2675205|2676464:2676586:+	3'SS	0.49	0.45	0.53	0.97	0.95	0.98	-0.48	1000000000000
Supercontig_12.1:3670638:3670893:-@Supercontig_12.1:3670538|3670571:3670427:-	3'SS	0.08	0.02	0.15	0.09	0.04	0.16	-0.01	0.1
Supercontig_12.1:7743196:7743591:-@Supercontig_12.1:7743103|7743164:7743017:-	3'SS	0	0	0	0	0	0.01	0	0
Supercontig_12.1:2904998:2905374:-@Supercontig_12.1:2904742|2904936:2904595:-	3'SS	0.23	0.21	0.25	0.25	0.22	0.28	-0.02	0.07
Supercontig_12.1:5548548:5548763:+@Supercontig_12.1:5548935|5549053:5549182:+	3'SS	0.32	0.23	0.42	0.34	0.24	0.46	-0.02	0.2
Supercontig_12.1:7312111:7312186:+@Supercontig_12.1:7312360|7312363:7313315:+	3'SS	0.03	0	0.08	0.12	0.07	0.19	-0.09	2.5
Supercontig_12.1:1676654:1676832:-@Supercontig_12.1:1676575|1676602:1675354:-	3'SS	0.06	0.02	0.11	0.03	0.01	0.06	0.03	0.14
Supercontig_12.1:4946283:4946802:+@Supercontig_12.1:4946857|4946885:4947993:+	3'SS	0.86	0.56	0.99	0.41	0.27	0.55	0.45	18.31
Supercontig_12.1:2345973:2346434:+@Supercontig_12.1:2346488|2346496:2346855:+	3'SS	0.08	0.01	0.23	0.13	0.06	0.22	-0.05	0.29
Supercontig_12.1:4470552:4470769:+@Supercontig_12.1:4470845|4471021:4471900:+	3'SS	0.99	0.97	1	1	0.99	1	-0.01	0
Supercontig_12.1:1309338:1309575:-@Supercontig_12.1:1309242|1309245:1308054:-	3'SS	0.53	0.43	0.63	0.43	0.28	0.6	0.1	0.47
Supercontig_12.1:6040819:6041045:+@Supercontig_12.1:6041107|6041261:6042015:+	3'SS	0.06	0.04	0.08	0.21	0.18	0.24	-0.15	1000000000000
Supercontig_12.1:5984080:5984596:+@Supercontig_12.1:5984652|5984657:5985806:+	3'SS	0.04	0.01	0.09	0.15	0.06	0.27	-0.11	0.57
Supercontig_12.1:7243236:7243502:+@Supercontig_12.1:7243554|7243557:7244076:+	3'SS	0.45	0.41	0.5	0.44	0.39	0.49	0.01	0.09
Supercontig_12.1:7692182:7692821:-@Supercontig_12.1:7692015|7692095:7691795:-	3'SS	0.35	0.26	0.46	0.47	0.41	0.55	-0.12	0.89
Supercontig_12.1:3408805:3408874:+@Supercontig_12.1:3408939|3409083:3409485:+	3'SS	0.1	0.08	0.14	0.11	0.04	0.22	-0.01	0.12
Supercontig_12.1:3523879:3524258:-@Supercontig_12.1:3523824|3523827:3523672:-	3'SS	0.62	0.49	0.75	0.63	0.5	0.73	-0.01	0.26
Supercontig_12.1:3268235:3268374:+@Supercontig_12.1:3268410|3268503:3268728:+	3'SS	0	0	0	0	0	0	0	0
Supercontig_12.1:5548548:5548763:+@Supercontig_12.1:5548820|5548935:5549182:+	3'SS	0.4	0.26	0.54	0.45	0.3	0.63	-0.05	0.33
Supercontig_12.1:9279981:9280151:-@Supercontig_12.1:9279693|9279926:9279336:-	3'SS	0.01	0.01	0.02	0.01	0	0.02	0	0
Supercontig_12.1:1950860:1951486:-@Supercontig_12.1:1950793|1950805:1948134:-	3'SS	0.41	0.25	0.59	0.27	0.2	0.36	0.14	0.66
Supercontig_12.1:1233096:1233245:+@Supercontig_12.1:1233320|1233674:1234259:+	3'SS	0.01	0.01	0.02	0.03	0.02	0.04	-0.02	10.45
Supercontig_12.1:8805901:8809757:+@Supercontig_12.1:8809817|8809820:8811073:+	3'SS	0.01	0	0.05	0.07	0.04	0.1	-0.06	0.77
Supercontig_12.5:3349052:3349376:+@Supercontig_12.5:3349614|3349656:3350341:+	3'SS	0.02	0.01	0.06	0.09	0.04	0.15	-0.07	0.45
Supercontig_12.5:692669:693519:+@Supercontig_12.5:693525|693601:694466:+	3'SS	0.01	0	0.04	0.01	0	0.01	0	0
Supercontig_12.5:1502164:1502329:-@Supercontig_12.5:1502084|1502087:1501026:-	3'SS	0.17	0.1	0.24	0.16	0.09	0.25	0.01	0.15
Supercontig_12.5:4710028:4710485:+@Supercontig_12.5:4710547|4710779:4710917:+	3'SS	0.02	0.01	0.03	0.05	0.03	0.08	-0.03	0.59
Supercontig_12.5:4678420:4678617:-@Supercontig_12.5:4678316|4678353:4677501:-	3'SS	0.04	0	0.09	0.03	0.02	0.06	0.01	0.08
Supercontig_12.5:1910218:1910346:-@Supercontig_12.5:1910114|1910188:1909771:-	3'SS	0	0	0	0.01	0	0.01	-0.01	0
Supercontig_12.5:5588287:5588806:-@Supercontig_12.5:5588156|5588212:5588040:-	3'SS	0	0	0	0	0	0.01	0	0
Supercontig_12.5:2352498:2353154:-@Supercontig_12.5:2352431|2352435:2352247:-	3'SS	0.3	0.13	0.5	0.13	0.01	0.29	0.17	0.7
Supercontig_12.5:3112717:3112892:+@Supercontig_12.5:3112957|3112960:3114480:+	3'SS	0.03	0.01	0.06	0.62	0.19	0.94	-0.59	11.65
Supercontig_12.5:4473654:4473874:+@Supercontig_12.5:4473931|4473947:4475197:+	3'SS	0.02	0	0.05	0.02	0	0.06	0	0.04
Supercontig_12.5:4396753:4396881:-@Supercontig_12.5:4395675|4395735:4393869:-	3'SS	0.12	0.08	0.17	0.18	0.13	0.23	-0.06	0.28
Supercontig_12.5:3473748:3474214:-@Supercontig_12.5:3473326|3473669:3472461:-	3'SS	0.01	0.01	0.02	0.06	0.05	0.07	-0.05	1000000000000
Supercontig_12.5:1478273:1478569:-@Supercontig_12.5:1478070|1478073:1474985:-	3'SS	0.79	0.58	0.94	0.45	0.31	0.59	0.34	5.83
Supercontig_12.5:4155504:4156015:+@Supercontig_12.5:4156090|4156104:4156717:+	3'SS	0.11	0.04	0.2	0.17	0.07	0.29	-0.06	0.21
Supercontig_12.5:1649144:1649357:+@Supercontig_12.5:1649468|1649505:1652141:+	3'SS	0.47	0.34	0.61	0.6	0.47	0.73	-0.13	0.59
Supercontig_12.5:2968904:2972023:+@Supercontig_12.5:2972092|2972097:2974291:+	3'SS	0.89	0.78	0.96	0.86	0.66	0.98	0.03	0.21
Supercontig_12.5:515220:517062:-@Supercontig_12.5:515143|515149:513513:-	3'SS	0.03	0	0.07	0.15	0.07	0.26	-0.12	2.79
Supercontig_12.5:6366073:6366400:+@Supercontig_12.5:6366462|6366467:6366932:+	3'SS	0.36	0.17	0.6	0.19	0	0.53	0.17	0.77
Supercontig_12.5:5389302:5389969:+@Supercontig_12.5:5390110|5390679:5394472:+	3'SS	0.34	0.26	0.42	0.59	0.53	0.65	-0.25	1.44245e+07
Supercontig_12.5:1986099:1986633:+@Supercontig_12.5:1986739|1986792:1988777:+	3'SS	0.19	0.12	0.27	0.14	0.09	0.19	0.05	0.21
Supercontig_12.5:315497:315724:-@Supercontig_12.5:315252|315322:315096:-	3'SS	0.02	0	0.07	0.2	0.01	0.63	-0.18	0.49
Supercontig_12.5:3794783:3795032:+@Supercontig_12.5:3795091|3795119:3795478:+	3'SS	0	0	0.01	0	0	0	0	0
Supercontig_12.5:4693733:4694477:-@Supercontig_12.5:4693519|4693668:4693449:-	3'SS	0.4	0.32	0.5	0.57	0.49	0.67	-0.17	3.67
Supercontig_12.5:4352308:4353052:-@Supercontig_12.5:4352094|4352251:4350372:-	3'SS	0.06	0.01	0.14	0.06	0.02	0.11	0	0.1
Supercontig_12.5:5715171:5715764:+@Supercontig_12.5:5715770|5716231:5716250:+	3'SS	0.14	0.12	0.16	0.17	0.15	0.18	-0.03	0.24
Supercontig_12.5:4781437:4781996:+@Supercontig_12.5:4782055|4782236:4783164:+	3'SS	0.7	0.68	0.71	0.47	0.45	0.49	0.23	1000000000000
Supercontig_12.5:1529267:1529694:+@Supercontig_12.5:1529807|1529847:1532399:+	3'SS	0.14	0.07	0.23	0.01	0	0.04	0.13	9.39
Supercontig_12.5:3086987:3087348:-@Supercontig_12.5:3086781|3086910:3086029:-	3'SS	0.04	0.03	0.06	0.05	0.03	0.07	-0.01	0.04
Supercontig_12.5:3708775:3709130:+@Supercontig_12.5:3709237|3709298:3709865:+	3'SS	0.03	0.01	0.06	0.06	0.03	0.08	-0.03	0.2
Supercontig_12.5:4673281:4674194:+@Supercontig_12.5:4674410|4674659:4676687:+	3'SS	0.07	0.03	0.11	0.07	0.04	0.11	0	0.07
Supercontig_12.5:1873826:1874444:+@Supercontig_12.5:1874640|1874646:1874786:+	3'SS	0.05	0.01	0.16	0.51	0.1	0.97	-0.46	3.98
Supercontig_12.5:4008998:4009736:-@Supercontig_12.5:4008742|4008964:4008660:-	3'SS	0	0	0	0	0	0	0	0
Supercontig_12.5:4207449:4208188:-@Supercontig_12.5:4207384|4207393:4207276:-	3'SS	0.47	0.38	0.55	0.02	0	0.07	0.45	1000000000000
Supercontig_12.5:4338204:4338632:-@Supercontig_12.5:4338140|4338143:4338014:-	3'SS	0.07	0.03	0.14	0.05	0.01	0.14	0.02	0.16
Supercontig_12.5:2217230:2217601:+@Supercontig_12.5:2217718|2217721:2219221:+	3'SS	0.22	0.16	0.28	0.19	0.14	0.25	0.03	0.13
Supercontig_12.2:3435340:3435550:+@Supercontig_12.2:3435773:3435852:+@Supercontig_12.2:3436500:3436667:+	Exon skipping	1	1	1	1	1	1	0	0
Supercontig_12.2:2481215:2481301:+@Supercontig_12.2:2481444:2481537:+@Supercontig_12.2:2482008:2482877:+	Exon skipping	1	1	1	1	1	1	0	0
Supercontig_12.2:1409028:1409407:-@Supercontig_12.2:1408903:1408950:-@Supercontig_12.2:1408479:1408820:-	Exon skipping	0.96	0.91	0.99	0.74	0.34	0.99	0.22	0.64
Supercontig_12.2:4178202:4178304:+@Supercontig_12.2:4178360:4178428:+@Supercontig_12.2:4178488:4180504:+	Exon skipping	1	1	1	1	1	1	0	0
Supercontig_12.2:3971221:3971365:-@Supercontig_12.2:3971117:3971167:-@Supercontig_12.2:3969678:3970992:-	Exon skipping	0.99	0.97	1	0.84	0.73	0.95	0.15	8.55
Supercontig_12.2:2481215:2481301:+@Supercontig_12.2:2481444:2481537:+@Supercontig_12.2:2481790:2481946:+	Exon skipping	0.99	0.99	1	0.99	0.99	1	0	0
Supercontig_12.2:939869:940085:+@Supercontig_12.2:940183:940254:+@Supercontig_12.2:940319:941573:+	Exon skipping	1	1	1	1	0.99	1	0	0
Supercontig_12.2:1786424:1786565:-@Supercontig_12.2:1786116:1786194:-@Supercontig_12.2:1785833:1785989:-	Exon skipping	1	1	1	1	1	1	0	0
Supercontig_12.2:211211:211333:-@Supercontig_12.2:211031:211143:-@Supercontig_12.2:208789:210975:-	Exon skipping	1	1	1	1	1	1	0	0
Supercontig_12.2:949013:949317:+@Supercontig_12.2:949431:949466:+@Supercontig_12.2:949525:949765:+	Exon skipping	0.99	0.98	1	1	0.98	1	-0.01	0
Supercontig_12.2:3359127:3359500:+@Supercontig_12.2:3359577:3359763:+@Supercontig_12.2:3359849:3360428:+	Exon skipping	1	0.99	1	1	0.99	1	0	0
Supercontig_12.2:3180104:3180408:+@Supercontig_12.2:3180971:3181101:+@Supercontig_12.2:3181176:3182245:+	Exon skipping	1	1	1	1	1	1	0	0
Supercontig_12.2:81250:81567:-@Supercontig_12.2:81152:81174:-@Supercontig_12.2:79724:81050:-	Exon skipping	1	1	1	1	1	1	0	0
Supercontig_12.2:2401518:2401910:-@Supercontig_12.2:2401324:2401377:-@Supercontig_12.2:2400757:2401183:-	Exon skipping	0.71	0.65	0.78	0.89	0.84	0.93	-0.18	1567.46
Supercontig_12.2:2458313:2458516:-@Supercontig_12.2:2456390:2458179:-@Supercontig_12.2:2455889:2456100:-	Exon skipping	1	1	1	1	0.99	1	0	0
Supercontig_12.2:2701742:2701987:-@Supercontig_12.2:2701426:2701528:-@Supercontig_12.2:2700278:2701334:-	Exon skipping	0.99	0.96	1	1	0.98	1	-0.01	0.03
Supercontig_12.2:3301296:3301459:-@Supercontig_12.2:3301057:3301169:-@Supercontig_12.2:3300528:3300691:-	Exon skipping	0.55	0.42	0.69	0.79	0.62	0.95	-0.24	3.89
Supercontig_12.2:2521754:2521996:+@Supercontig_12.2:2522054:2522262:+@Supercontig_12.2:2522327:2522385:+	Exon skipping	1	1	1	0.99	0.99	1	0.01	0
Supercontig_12.2:2088935:2089047:-@Supercontig_12.2:2088697:2088760:-@Supercontig_12.2:2088258:2088616:-	Exon skipping	1	0.99	1	0.99	0.99	1	0.01	0
Supercontig_12.2:2394820:2394849:+@Supercontig_12.2:2395687:2395851:+@Supercontig_12.2:2395911:2397574:+	Exon skipping	1	0.99	1	1	1	1	0	0
Supercontig_12.2:1366805:1369922:-@Supercontig_12.2:1366696:1366745:-@Supercontig_12.2:1366019:1366602:-	Exon skipping	1	1	1	1	1	1	0	0
Supercontig_12.2:4178202:4178304:+@Supercontig_12.2:4178360:4178428:+@Supercontig_12.2:4178488:4180433:+	Exon skipping	1	1	1	1	1	1	0	0
Supercontig_12.2:1044129:1044225:-@Supercontig_12.2:1043797:1044016:-@Supercontig_12.2:1043462:1043723:-	Exon skipping	1	1	1	1	1	1	0	0
Supercontig_12.2:3435773:3435852:+@Supercontig_12.2:3435922:3436369:+@Supercontig_12.2:3436500:3436667:+	Exon skipping	1	1	1	1	1	1	0	0
Supercontig_12.2:4401279:4401580:-@Supercontig_12.2:4401168:4401213:-@Supercontig_12.2:4400716:4400899:-	Exon skipping	1	1	1	1	1	1	0	0
Supercontig_12.2:2266974:2267203:+@Supercontig_12.2:2267301:2267374:+@Supercontig_12.2:2267704:2268040:+	Exon skipping	1	1	1	1	1	1	0	0
Supercontig_12.2:2086473:2086624:-@Supercontig_12.2:2086281:2086318:-@Supercontig_12.2:2085624:2085983:-	Exon skipping	1	1	1	1	1	1	0	0
Supercontig_12.2:2481444:2481537:+@Supercontig_12.2:2481790:2481946:+@Supercontig_12.2:2482008:2482877:+	Exon skipping	1	1	1	0.98	0.98	0.99	0.02	1000000000000
Supercontig_12.2:2481215:2481301:+@Supercontig_12.2:2481790:2481946:+@Supercontig_12.2:2482008:2482877:+	Exon skipping	1	1	1	1	1	1	0	0
Supercontig_12.2:4401667:4401916:+@Supercontig_12.2:4402071:4402280:+@Supercontig_12.2:4402375:4403088:+	Exon skipping	1	1	1	1	1	1	0	0
Supercontig_12.2:2794864:2795200:-@Supercontig_12.2:2794626:2794757:-@Supercontig_12.2:2792898:2794546:-	Exon skipping	0.3	0.17	0.46	0.14	0.06	0.25	0.16	1.15
Supercontig_12.2:4178202:4178304:+@Supercontig_12.2:4178360:4178428:+@Supercontig_12.2:4178488:4179566:+	Exon skipping	1	1	1	1	1	1	0	0
Supercontig_12.2:2018963:2019341:-@Supercontig_12.2:2018723:2018773:-@Supercontig_12.2:2017961:2018587:-	Exon skipping	1	0.99	1	0.99	0.98	1	0.01	0
Supercontig_12.7:3908479:3908716:+@Supercontig_12.7:3909043:3909080:+@Supercontig_12.7:3909153:3909279:+	Exon skipping	1	1	1	1	1	1	0	0
Supercontig_12.7:3908479:3908716:+@Supercontig_12.7:3909153:3909279:+@Supercontig_12.7:3909357:3909674:+	Exon skipping	1	1	1	1	1	1	0	0
Supercontig_12.7:685631:685916:-@Supercontig_12.7:685347:685493:-@Supercontig_12.7:684215:685248:-	Exon skipping	1	1	1	1	1	1	0	0
Supercontig_12.7:2619509:2620094:-@Supercontig_12.7:2618474:2618502:-@Supercontig_12.7:2617691:2618006:-	Exon skipping	0.98	0.97	0.99	0.98	0.98	0.99	0	0
Supercontig_12.7:3891835:3892104:+@Supercontig_12.7:3892343:3892493:+@Supercontig_12.7:3892565:3894015:+	Exon skipping	1	1	1	1	1	1	0	0
Supercontig_12.7:3908479:3908716:+@Supercontig_12.7:3909357:3909674:+@Supercontig_12.7:3909888:3910799:+	Exon skipping	1	1	1	1	1	1	0	0
Supercontig_12.7:47166:47298:+@Supercontig_12.7:47394:47460:+@Supercontig_12.7:47572:48471:+	Exon skipping	0.92	0.83	0.98	0.77	0.66	0.87	0.15	2.35
Supercontig_12.7:3978746:3978882:-@Supercontig_12.7:3978589:3978601:-@Supercontig_12.7:3978095:3978527:-	Exon skipping	0.99	0.97	1	0.23	0.01	0.75	0.76	339.62
Supercontig_12.7:2907428:2907645:+@Supercontig_12.7:2907757:2907774:+@Supercontig_12.7:2907968:2908134:+	Exon skipping	0.01	0	0.04	1	1	1	-0.99	1000000000000
Supercontig_12.7:778723:779246:-@Supercontig_12.7:778562:778592:-@Supercontig_12.7:777642:778499:-	Exon skipping	1	0.99	1	1	0.99	1	0	0
Supercontig_12.7:3041187:3041306:+@Supercontig_12.7:3041529:3041574:+@Supercontig_12.7:3041707:3041920:+	Exon skipping	1	1	1	1	1	1	0	0
Supercontig_12.7:2020537:2020898:-@Supercontig_12.7:2020392:2020431:-@Supercontig_12.7:2019778:2020163:-	Exon skipping	1	1	1	1	1	1	0	0
Supercontig_12.7:2619509:2619946:-@Supercontig_12.7:2618474:2618502:-@Supercontig_12.7:2617691:2618006:-	Exon skipping	0.98	0.97	0.99	0.98	0.97	0.99	0	0
Supercontig_12.7:3170912:3171189:+@Supercontig_12.7:3171569:3171653:+@Supercontig_12.7:3171962:3172063:+	Exon skipping	0.92	0.74	1	0.9	0.66	0.99	0.02	0.2
Supercontig_12.7:3771568:3771770:+@Supercontig_12.7:3771892:3771938:+@Supercontig_12.7:3772018:3772556:+	Exon skipping	1	1	1	1	0.99	1	0	0
Supercontig_12.7:3891401:3891512:+@Supercontig_12.7:3891835:3892104:+@Supercontig_12.7:3892343:3892493:+	Exon skipping	1	1	1	1	1	1	0	0
Supercontig_12.7:3843903:3844758:-@Supercontig_12.7:3843077:3843632:-@Supercontig_12.7:3842332:3842971:-	Exon skipping	0.74	0.67	0.81	0.76	0.69	0.83	-0.02	0.14
Supercontig_12.7:25355:25683:+@Supercontig_12.7:26465:26571:+@Supercontig_12.7:26684:27256:+	Exon skipping	0.99	0.98	0.99	1	0.99	1	-0.01	0
Supercontig_12.7:3843903:3844758:-@Supercontig_12.7:3843332:3843632:-@Supercontig_12.7:3842332:3842971:-	Exon skipping	0.95	0.91	0.98	0.99	0.96	1	-0.04	0.21
Supercontig_12.7:3040583:3040969:+@Supercontig_12.7:3041187:3041306:+@Supercontig_12.7:3041707:3041920:+	Exon skipping	1	1	1	1	0.99	1	0	0
Supercontig_12.7:3040583:3040969:+@Supercontig_12.7:3041187:3041306:+@Supercontig_12.7:3041529:3041574:+	Exon skipping	1	1	1	1	0.99	1	0	0
Supercontig_12.7:3040583:3040969:+@Supercontig_12.7:3041529:3041574:+@Supercontig_12.7:3041707:3041920:+	Exon skipping	1	0.99	1	1	0.99	1	0	0
Supercontig_12.6:4021891:4022542:-@Supercontig_12.6:4021659:4021751:-@Supercontig_12.6:4020776:4021578:-	Exon skipping	0.95	0.88	1	0.91	0.83	0.97	0.04	0.17
Supercontig_12.6:1732736:1732938:+@Supercontig_12.6:1733010:1733195:+@Supercontig_12.6:1733269:1733564:+	Exon skipping	1	1	1	1	1	1	0	0
Supercontig_12.6:1032206:1032467:+@Supercontig_12.6:1033036:1033117:+@Supercontig_12.6:1033271:1033555:+	Exon skipping	1	0.99	1	1	0.99	1	0	0
Supercontig_12.6:560677:561022:+@Supercontig_12.6:561282:561392:+@Supercontig_12.6:561462:562736:+	Exon skipping	0.95	0.84	1	0.97	0.9	1	-0.02	0.11
Supercontig_12.6:4100025:4100570:+@Supercontig_12.6:4101163:4101180:+@Supercontig_12.6:4101399:4101479:+	Exon skipping	0.99	0.97	1	0.66	0.41	0.89	0.33	27.15
Supercontig_12.6:2227734:2227954:-@Supercontig_12.6:2227422:2227608:-@Supercontig_12.6:2226356:2227288:-	Exon skipping	1	1	1	1	0.99	1	0	0
Supercontig_12.6:1127793:1128164:-@Supercontig_12.6:1127344:1127703:-@Supercontig_12.6:1125094:1127277:-	Exon skipping	1	1	1	1	1	1	0	0
Supercontig_12.6:1393419:1393605:-@Supercontig_12.6:1393225:1393338:-@Supercontig_12.6:1392958:1393144:-	Exon skipping	0.46	0.41	0.51	0.26	0.18	0.34	0.2	9919.72
Supercontig_12.6:2357879:2358018:-@Supercontig_12.6:2357396:2357500:-@Supercontig_12.6:2356961:2357325:-	Exon skipping	1	1	1	1	1	1	0	0
Supercontig_12.6:2437693:2437942:+@Supercontig_12.6:2438078:2438476:+@Supercontig_12.6:2438618:2440341:+	Exon skipping	0.98	0.96	1	0.98	0.96	1	0	0.04
Supercontig_12.6:1647926:1648153:-@Supercontig_12.6:1647637:1647668:-@Supercontig_12.6:1647466:1647530:-	Exon skipping	0.97	0.92	1	0.96	0.88	1	0.01	0.08
Supercontig_12.6:1376428:1376576:+@Supercontig_12.6:1376702:1376785:+@Supercontig_12.6:1376869:1377631:+	Exon skipping	1	1	1	1	1	1	0	0
Supercontig_12.6:757123:757972:+@Supercontig_12.6:758378:758688:+@Supercontig_12.6:758747:758822:+	Exon skipping	0.99	0.99	1	0.6	0.58	0.62	0.39	1000000000000
Supercontig_12.6:1908826:1908881:+@Supercontig_12.6:1909190:1909299:+@Supercontig_12.6:1909749:1910412:+	Exon skipping	0.46	0.41	0.51	1	0.99	1	-0.54	1000000000000
Supercontig_12.6:1393419:1393532:-@Supercontig_12.6:1393240:1393338:-@Supercontig_12.6:1392958:1393144:-	Exon skipping	0.45	0.4	0.5	0.26	0.19	0.34	0.19	1679.8
Supercontig_12.4:4538156:4538835:-@Supercontig_12.4:4537940:4538077:-@Supercontig_12.4:4536318:4537876:-	Exon skipping	0.96	0.92	0.98	0.93	0.89	0.96	0.03	0.1
Supercontig_12.4:4597176:4597846:+@Supercontig_12.4:4597947:4598966:+@Supercontig_12.4:4599082:4601422:+	Exon skipping	0.98	0.96	1	0.96	0.9	1	0.02	0.08
Supercontig_12.4:4096664:4097068:-@Supercontig_12.4:4096549:4096610:-@Supercontig_12.4:4095322:4096485:-	Exon skipping	0.87	0.68	0.98	0.97	0.94	0.99	-0.1	0.44
Supercontig_12.4:5550661:5551172:+@Supercontig_12.4:5551250:5551278:+@Supercontig_12.4:5551362:5551826:+	Exon skipping	0.98	0.92	1	0.97	0.92	0.99	0.01	0.07
Supercontig_12.4:694617:694801:+@Supercontig_12.4:694872:694982:+@Supercontig_12.4:695088:695605:+	Exon skipping	1	1	1	1	0.99	1	0	0
Supercontig_12.4:2504428:2504661:-@Supercontig_12.4:2503760:2504239:-@Supercontig_12.4:2502277:2503657:-	Exon skipping	1	0.99	1	0.99	0.98	1	0.01	0
Supercontig_12.4:5258482:5259223:-@Supercontig_12.4:5258202:5258335:-@Supercontig_12.4:5257016:5258078:-	Exon skipping	0.99	0.97	1	0.99	0.98	1	0	0
Supercontig_12.4:3692697:3692986:-@Supercontig_12.4:3692516:3692625:-@Supercontig_12.4:3691996:3692454:-	Exon skipping	1	1	1	1	1	1	0	0
Supercontig_12.4:1621145:1621426:+@Supercontig_12.4:1621561:1621665:+@Supercontig_12.4:1621862:1622380:+	Exon skipping	1	1	1	1	1	1	0	0
Supercontig_12.4:2789617:2789874:+@Supercontig_12.4:2790054:2790086:+@Supercontig_12.4:2790172:2790333:+	Exon skipping	0.9	0.89	0.92	0.89	0.87	0.91	0.01	0.07
Supercontig_12.4:244824:245008:-@Supercontig_12.4:244625:244664:-@Supercontig_12.4:243564:244545:-	Exon skipping	1	0.98	1	0.98	0.97	0.99	0.02	0.07
Supercontig_12.4:3199322:3199426:-@Supercontig_12.4:3199142:3199240:-@Supercontig_12.4:3198966:3199061:-	Exon skipping	0.99	0.96	1	0.98	0.94	1	0.01	0.03
Supercontig_12.4:5677785:5678408:+@Supercontig_12.4:5678570:5678791:+@Supercontig_12.4:5678902:5679468:+	Exon skipping	0.99	0.98	1	1	0.99	1	-0.01	0
Supercontig_12.4:244824:245108:-@Supercontig_12.4:244625:244664:-@Supercontig_12.4:243232:244545:-	Exon skipping	1	0.99	1	0.98	0.97	0.99	0.02	0.1
Supercontig_12.4:826813:827069:+@Supercontig_12.4:827174:827223:+@Supercontig_12.4:827328:827794:+	Exon skipping	1	1	1	1	1	1	0	0
Supercontig_12.4:2789696:2789874:+@Supercontig_12.4:2790054:2790086:+@Supercontig_12.4:2790172:2790333:+	Exon skipping	0.9	0.88	0.91	0.88	0.86	0.9	0.02	0.09
Supercontig_12.4:3169773:3169972:+@Supercontig_12.4:3170108:3170153:+@Supercontig_12.4:3170211:3171405:+	Exon skipping	0.99	0.96	1	0.75	0.66	0.83	0.24	1000000000000
Supercontig_12.4:1750861:1751071:+@Supercontig_12.4:1751206:1751341:+@Supercontig_12.4:1751407:1753320:+	Exon skipping	0.99	0.96	1	0.98	0.95	1	0.01	0.04
Supercontig_12.4:1234976:1235871:+@Supercontig_12.4:1235967:1236072:+@Supercontig_12.4:1236143:1237012:+	Exon skipping	1	0.99	1	0.98	0.97	1	0.02	0.05
Supercontig_12.4:5398362:5398458:+@Supercontig_12.4:5398533:5398994:+@Supercontig_12.4:5399189:5400355:+	Exon skipping	1	1	1	1	0.99	1	0	0
Supercontig_12.4:5706269:5706512:+@Supercontig_12.4:5706600:5706614:+@Supercontig_12.4:5706995:5707145:+	Exon skipping	1	0.99	1	0.3	0.27	0.32	0.7	1000000000000
Supercontig_12.4:704681:705177:+@Supercontig_12.4:705249:705436:+@Supercontig_12.4:705527:705637:+	Exon skipping	1	1	1	0.99	0.96	1	0.01	0.05
Supercontig_12.4:5341531:5342034:-@Supercontig_12.4:5341218:5341469:-@Supercontig_12.4:5340905:5341156:-	Exon skipping	0.99	0.98	1	1	0.99	1	-0.01	0
Supercontig_12.4:4352806:4352859:+@Supercontig_12.4:4353134:4353227:+@Supercontig_12.4:4353290:4353346:+	Exon skipping	1	1	1	1	1	1	0	0
Supercontig_12.4:1403508:1404063:+@Supercontig_12.4:1404208:1404280:+@Supercontig_12.4:1404454:1404577:+	Exon skipping	0.63	0.12	0.99	0.99	0.98	1	-0.36	1.21
Supercontig_12.4:4784216:4784562:+@Supercontig_12.4:4784730:4784753:+@Supercontig_12.4:4785023:4785261:+	Exon skipping	0.98	0.95	1	0.83	0.74	0.9	0.15	10306.8
Supercontig_12.4:1295667:1296203:-@Supercontig_12.4:1295498:1295539:-@Supercontig_12.4:1294220:1295334:-	Exon skipping	0.92	0.85	0.97	0.93	0.85	0.99	-0.01	0.12
Supercontig_12.4:2061118:2061348:+@Supercontig_12.4:2061716:2061728:+@Supercontig_12.4:2061805:2062076:+	Exon skipping	0.81	0.77	0.84	0.94	0.91	0.96	-0.13	3.13882e+11
Supercontig_12.4:1367081:1368070:+@Supercontig_12.4:1368416:1368506:+@Supercontig_12.4:1368625:1369181:+	Exon skipping	0.97	0.92	1	0.88	0.71	0.98	0.09	0.4
Supercontig_12.4:1368416:1368506:+@Supercontig_12.4:1368625:1369181:+@Supercontig_12.4:1369245:1370074:+	Exon skipping	0.99	0.98	1	0.99	0.96	1	0	0
Supercontig_12.4:3741341:3741504:+@Supercontig_12.4:3741770:3741997:+@Supercontig_12.4:3742169:3742227:+	Exon skipping	1	0.99	1	1	0.99	1	0	0
Supercontig_12.4:4916608:4916778:-@Supercontig_12.4:4916163:4916413:-@Supercontig_12.4:4915123:4916095:-	Exon skipping	0.99	0.95	1	0.97	0.94	0.99	0.02	0.08
Supercontig_12.4:4431604:4431957:+@Supercontig_12.4:4432323:4432482:+@Supercontig_12.4:4432560:4437794:+	Exon skipping	0.96	0.91	0.99	0.99	0.98	1	-0.03	0.15
Supercontig_12.4:1215730:1216219:-@Supercontig_12.4:1215471:1215632:-@Supercontig_12.4:1213759:1215388:-	Exon skipping	1	1	1	1	1	1	0	0
Supercontig_12.4:3535262:3535297:-@Supercontig_12.4:3535058:3535195:-@Supercontig_12.4:3534475:3534962:-	Exon skipping	1	0.98	1	0.99	0.97	1	0.01	0
Supercontig_12.4:4761061:4761401:-@Supercontig_12.4:4760765:4760884:-@Supercontig_12.4:4758819:4760669:-	Exon skipping	0.09	0.06	0.13	0.11	0.07	0.15	-0.02	0.08
Supercontig_12.3:1918527:1918621:+@Supercontig_12.3:1918716:1918739:+@Supercontig_12.3:1918816:1918937:+	Exon skipping	1	1	1	0.96	0.95	0.96	0.04	1000000000000
Supercontig_12.3:4378654:4379240:-@Supercontig_12.3:4378189:4378318:-@Supercontig_12.3:4377728:4377815:-	Exon skipping	0.71	0.51	0.88	0.39	0.26	0.54	0.32	7
Supercontig_12.3:1891273:1892829:-@Supercontig_12.3:1891133:1891192:-@Supercontig_12.3:1890003:1891067:-	Exon skipping	1	0.99	1	0.99	0.97	1	0.01	0.03
Supercontig_12.3:1628618:1628799:-@Supercontig_12.3:1628200:1628319:-@Supercontig_12.3:1627355:1628050:-	Exon skipping	0.99	0.99	1	0.99	0.98	1	0	0
Supercontig_12.3:4147546:4147679:+@Supercontig_12.3:4147898:4147998:+@Supercontig_12.3:4148213:4148983:+	Exon skipping	1	1	1	1	1	1	0	0
Supercontig_12.3:3961094:3961552:-@Supercontig_12.3:3960959:3961017:-@Supercontig_12.3:3959808:3960884:-	Exon skipping	1	0.99	1	0.97	0.95	0.99	0.03	0.6
Supercontig_12.3:1966962:1967162:-@Supercontig_12.3:1966671:1966735:-@Supercontig_12.3:1966300:1966592:-	Exon skipping	1	1	1	1	1	1	0	0
Supercontig_12.3:2631134:2631322:+@Supercontig_12.3:2631425:2632129:+@Supercontig_12.3:2632226:2632778:+	Exon skipping	0.99	0.97	1	0.95	0.87	1	0.04	0.15
Supercontig_12.3:1398867:1399092:+@Supercontig_12.3:1399320:1399635:+@Supercontig_12.3:1399697:1399788:+	Exon skipping	1	1	1	1	1	1	0	0
Supercontig_12.3:3958136:3958260:-@Supercontig_12.3:3957835:3957956:-@Supercontig_12.3:3957227:3957691:-	Exon skipping	1	1	1	1	1	1	0	0
Supercontig_12.3:4427618:4428591:-@Supercontig_12.3:4427249:4427337:-@Supercontig_12.3:4427042:4427185:-	Exon skipping	0.29	0.13	0.5	0.04	0.01	0.1	0.25	28.47
Supercontig_12.3:3508695:3510396:-@Supercontig_12.3:3508531:3508614:-@Supercontig_12.3:3507722:3508432:-	Exon skipping	1	0.99	1	1	0.99	1	0	0
Supercontig_12.3:2664151:2664221:-@Supercontig_12.3:2664054:2664086:-@Supercontig_12.3:2663373:2663878:-	Exon skipping	1	0.99	1	0.98	0.96	0.99	0.02	0.1
Supercontig_12.3:1398631:1398762:-@Supercontig_12.3:1398214:1398398:-@Supercontig_12.3:1397265:1397941:-	Exon skipping	1	1	1	0.99	0.98	0.99	0.01	1000000000000
Supercontig_12.3:1997665:1997860:-@Supercontig_12.3:1997158:1997538:-@Supercontig_12.3:1994827:1997043:-	Exon skipping	0.99	0.96	1	1	0.99	1	-0.01	0.02
Supercontig_12.3:993146:993299:-@Supercontig_12.3:992794:992857:-@Supercontig_12.3:992424:992729:-	Exon skipping	1	1	1	1	1	1	0	0
Supercontig_12.3:495590:496741:+@Supercontig_12.3:498242:498380:+@Supercontig_12.3:500040:500817:+	Exon skipping	0.97	0.92	1	0.94	0.91	0.98	0.03	0.11
Supercontig_12.3:3958433:3958472:-@Supercontig_12.3:3958136:3958260:-@Supercontig_12.3:3957835:3957956:-	Exon skipping	1	1	1	1	1	1	0	0
Supercontig_12.3:1286025:1286535:+@Supercontig_12.3:1286691:1286877:+@Supercontig_12.3:1286949:1289418:+	Exon skipping	0.97	0.92	1	0.98	0.94	1	-0.01	0.05
Supercontig_12.3:1000473:1000625:-@Supercontig_12.3:999831:999942:-@Supercontig_12.3:998601:999644:-	Exon skipping	1	1	1	1	1	1	0	0
Supercontig_12.3:2737574:2737831:+@Supercontig_12.3:2737988:2738210:+@Supercontig_12.3:2738267:2738760:+	Exon skipping	0.93	0.84	1	0.98	0.92	1	-0.05	0.16
Supercontig_12.3:2058810:2059146:+@Supercontig_12.3:2059355:2059428:+@Supercontig_12.3:2059893:2060366:+	Exon skipping	0.98	0.97	0.99	0.98	0.97	0.99	0	0
Supercontig_12.3:3782124:3782279:+@Supercontig_12.3:3782333:3782394:+@Supercontig_12.3:3782530:3782676:+	Exon skipping	1	1	1	0.99	0.99	1	0.01	0
Supercontig_12.3:3985588:3985762:+@Supercontig_12.3:3986362:3986399:+@Supercontig_12.3:3986509:3986695:+	Exon skipping	1	1	1	1	1	1	0	0
Supercontig_12.3:3762351:3762686:-@Supercontig_12.3:3762146:3762230:-@Supercontig_12.3:3761958:3762007:-	Exon skipping	1	0.99	1	1	0.99	1	0	0
Supercontig_12.3:3372660:3372908:-@Supercontig_12.3:3372494:3372594:-@Supercontig_12.3:3371487:3372332:-	Exon skipping	0.98	0.94	1	0.88	0.7	0.99	0.1	0.31
Supercontig_12.3:3769771:3769855:+@Supercontig_12.3:3770136:3770664:+@Supercontig_12.3:3770727:3770824:+	Exon skipping	1	1	1	1	1	1	0	0
Supercontig_12.3:2146807:2147427:+@Supercontig_12.3:2147486:2151859:+@Supercontig_12.3:2151932:2152833:+	Exon skipping	0.92	0.89	0.95	0.89	0.88	0.9	0.03	0.23
Supercontig_12.3:4948092:4948227:-@Supercontig_12.3:4947876:4947934:-@Supercontig_12.3:4947535:4947807:-	Exon skipping	1	1	1	1	0.99	1	0	0
Supercontig_12.3:2527139:2527401:+@Supercontig_12.3:2527591:2527718:+@Supercontig_12.3:2527999:2528751:+	Exon skipping	0.99	0.97	1	0.81	0.75	0.87	0.18	1000000000000
Supercontig_12.3:1918218:1918430:+@Supercontig_12.3:1918527:1918621:+@Supercontig_12.3:1918716:1918739:+	Exon skipping	1	1	1	1	1	1	0	0
Supercontig_12.3:3199010:3199310:-@Supercontig_12.3:3198520:3198602:-@Supercontig_12.3:3196778:3198461:-	Exon skipping	1	1	1	1	1	1	0	0
Supercontig_12.3:3798632:3798673:+@Supercontig_12.3:3798739:3798800:+@Supercontig_12.3:3799053:3800054:+	Exon skipping	0.49	0.42	0.55	0.73	0.65	0.81	-0.24	318675
Supercontig_12.3:3082706:3083379:+@Supercontig_12.3:3083573:3083706:+@Supercontig_12.3:3083829:3083923:+	Exon skipping	0.99	0.97	1	0.92	0.84	0.98	0.07	0.56
Supercontig_12.3:3958533:3958584:-@Supercontig_12.3:3958433:3958472:-@Supercontig_12.3:3958136:3958260:-	Exon skipping	1	1	1	1	1	1	0	0
Supercontig_12.3:3798572:3798673:+@Supercontig_12.3:3798736:3798800:+@Supercontig_12.3:3799053:3800054:+	Exon skipping	0.62	0.55	0.69	0.89	0.8	0.97	-0.27	3.70232e+07
Supercontig_12.3:1066817:1067083:+@Supercontig_12.3:1067482:1067706:+@Supercontig_12.3:1067855:1068130:+	Exon skipping	1	0.99	1	0.99	0.98	1	0.01	0
Supercontig_12.3:4150653:4150859:-@Supercontig_12.3:4150415:4150496:-@Supercontig_12.3:4150068:4150333:-	Exon skipping	1	1	1	1	0.99	1	0	0
Supercontig_12.3:1228247:1228579:+@Supercontig_12.3:1228730:1228739:+@Supercontig_12.3:1228819:1228909:+	Exon skipping	0.86	0.71	0.97	0.42	0.01	0.9	0.44	1.56
Supercontig_12.3:3962127:3962612:+@Supercontig_12.3:3962703:3962775:+@Supercontig_12.3:3962856:3962893:+	Exon skipping	0.81	0.59	0.95	0.56	0.33	0.81	0.25	1.4
Supercontig_12.1:2696416:2696665:-@Supercontig_12.1:2696150:2696275:-@Supercontig_12.1:2695943:2696020:-	Exon skipping	1	1	1	1	1	1	0	0
Supercontig_12.1:6359909:6359980:-@Supercontig_12.1:6359775:6359849:-@Supercontig_12.1:6358376:6359715:-	Exon skipping	1	0.98	1	0.99	0.98	1	0.01	0
Supercontig_12.1:1177734:1177940:+@Supercontig_12.1:1178239:1178454:+@Supercontig_12.1:1178765:1179573:+	Exon skipping	0.97	0.9	1	0.89	0.83	0.95	0.08	0.89
Supercontig_12.1:7241228:7241274:+@Supercontig_12.1:7241336:7241428:+@Supercontig_12.1:7241713:7241789:+	Exon skipping	0.98	0.96	0.99	0.98	0.95	0.99	0	0.03
Supercontig_12.1:233028:233256:+@Supercontig_12.1:233373:233558:+@Supercontig_12.1:233623:234749:+	Exon skipping	0.99	0.98	1	0.98	0.96	0.99	0.01	0.06
Supercontig_12.1:1294508:1295011:+@Supercontig_12.1:1295157:1295201:+@Supercontig_12.1:1295548:1296535:+	Exon skipping	0.36	0.3	0.43	0.42	0.36	0.49	-0.06	0.26
Supercontig_12.1:5945167:5945759:+@Supercontig_12.1:5946175:5946305:+@Supercontig_12.1:5946379:5946724:+	Exon skipping	1	1	1	1	1	1	0	0
Supercontig_12.1:7105043:7105538:-@Supercontig_12.1:7104312:7104685:-@Supercontig_12.1:7103214:7104125:-	Exon skipping	0.99	0.97	1	0.83	0.76	0.9	0.16	102357
Supercontig_12.1:4136249:4136435:-@Supercontig_12.1:4135754:4136030:-@Supercontig_12.1:4135019:4135621:-	Exon skipping	1	1	1	1	1	1	0	0
Supercontig_12.1:8974340:8974651:+@Supercontig_12.1:8974827:8975284:+@Supercontig_12.1:8975511:8976019:+	Exon skipping	1	0.99	1	0.97	0.94	0.99	0.03	0.4
Supercontig_12.1:2433426:2433504:-@Supercontig_12.1:2433181:2433282:-@Supercontig_12.1:2432597:2433081:-	Exon skipping	0.99	0.98	0.99	1	1	1	-0.01	2.04
Supercontig_12.1:1674783:1675076:-@Supercontig_12.1:1674635:1674692:-@Supercontig_12.1:1673395:1674386:-	Exon skipping	1	0.99	1	0.98	0.97	0.99	0.02	0.1
Supercontig_12.1:3362215:3362466:-@Supercontig_12.1:3361968:3362013:-@Supercontig_12.1:3361502:3361785:-	Exon skipping	1	0.99	1	0.99	0.97	1	0.01	0.08
Supercontig_12.1:7406613:7406919:+@Supercontig_12.1:7406996:7407027:+@Supercontig_12.1:7407134:7407213:+	Exon skipping	0.99	0.98	1	0.97	0.94	1	0.02	0.1
Supercontig_12.1:3674708:3674910:+@Supercontig_12.1:3675302:3675352:+@Supercontig_12.1:3675642:3675715:+	Exon skipping	0.91	0.9	0.92	0.91	0.88	0.93	0	0.04
Supercontig_12.1:4136249:4136435:-@Supercontig_12.1:4135754:4136112:-@Supercontig_12.1:4135019:4135621:-	Exon skipping	1	1	1	1	1	1	0	0
Supercontig_12.1:9058866:9059057:-@Supercontig_12.1:9058557:9058702:-@Supercontig_12.1:9058328:9058459:-	Exon skipping	1	1	1	0.98	0.97	0.99	0.02	1000000000000
Supercontig_12.1:4402395:4402946:-@Supercontig_12.1:4401654:4401743:-@Supercontig_12.1:4398398:4401517:-	Exon skipping	0.99	0.98	1	0.99	0.98	1	0	0
Supercontig_12.1:7745761:7745928:-@Supercontig_12.1:7745335:7745582:-@Supercontig_12.1:7745128:7745186:-	Exon skipping	1	1	1	1	1	1	0	0
Supercontig_12.1:7692417:7692770:-@Supercontig_12.1:7692182:7692247:-@Supercontig_12.1:7691155:7692015:-	Exon skipping	0.89	0.79	0.96	0.89	0.83	0.95	0	0.13
Supercontig_12.1:3267908:3268044:+@Supercontig_12.1:3268235:3268374:+@Supercontig_12.1:3268852:3269533:+	Exon skipping	1	1	1	1	1	1	0	0
Supercontig_12.1:4867542:4867928:+@Supercontig_12.1:4868116:4868194:+@Supercontig_12.1:4868282:4868709:+	Exon skipping	0.94	0.81	0.99	0.69	0.55	0.83	0.25	6.32
Supercontig_12.1:5354680:5354775:-@Supercontig_12.1:5354523:5354623:-@Supercontig_12.1:5353969:5354459:-	Exon skipping	1	1	1	1	1	1	0	0
Supercontig_12.1:9251357:9251398:-@Supercontig_12.1:9250757:9251292:-@Supercontig_12.1:9249995:9250695:-	Exon skipping	1	1	1	1	1	1	0	0
Supercontig_12.1:1838004:1838039:-@Supercontig_12.1:1837802:1837872:-@Supercontig_12.1:1837039:1837697:-	Exon skipping	1	1	1	1	1	1	0	0
Supercontig_12.1:6513544:6513696:+@Supercontig_12.1:6513759:6513926:+@Supercontig_12.1:6513993:6514119:+	Exon skipping	1	1	1	1	1	1	0	0
Supercontig_12.1:6152292:6152743:-@Supercontig_12.1:6151813:6152025:-@Supercontig_12.1:6151656:6151743:-	Exon skipping	0.99	0.98	1	0.95	0.9	0.99	0.04	0.3
Supercontig_12.1:4810909:4811560:-@Supercontig_12.1:4810648:4810751:-@Supercontig_12.1:4809098:4810551:-	Exon skipping	0.06	0.01	0.12	0.1	0.04	0.2	-0.04	0.19
Supercontig_12.1:1683732:1684385:-@Supercontig_12.1:1683548:1683606:-@Supercontig_12.1:1682660:1683466:-	Exon skipping	0.99	0.98	1	0.99	0.97	0.99	0	0
Supercontig_12.1:5548548:5548763:+@Supercontig_12.1:5549053:5549182:+@Supercontig_12.1:5549281:5549325:+	Exon skipping	0.47	0.39	0.56	0.46	0.36	0.56	0.01	0.18
Supercontig_12.1:1493181:1493467:-@Supercontig_12.1:1492949:1493041:-@Supercontig_12.1:1491850:1492873:-	Exon skipping	1	0.99	1	1	0.99	1	0	0
Supercontig_12.1:3678314:3678390:+@Supercontig_12.1:3678455:3678528:+@Supercontig_12.1:3678586:3678656:+	Exon skipping	0.99	0.96	1	0.97	0.91	1	0.02	0.06
Supercontig_12.1:3267908:3268044:+@Supercontig_12.1:3268235:3268374:+@Supercontig_12.1:3268503:3268728:+	Exon skipping	1	1	1	1	1	1	0	0
Supercontig_12.1:9626227:9626426:-@Supercontig_12.1:9626140:9626154:-@Supercontig_12.1:9625326:9626007:-	Exon skipping	0.98	0.95	1	1	0.99	1	-0.02	0.06
Supercontig_12.1:4147254:4147562:-@Supercontig_12.1:4146856:4147010:-@Supercontig_12.1:4146645:4146707:-	Exon skipping	1	0.99	1	1	0.99	1	0	0
Supercontig_12.1:3325141:3325702:-@Supercontig_12.1:3324753:3324873:-@Supercontig_12.1:3324261:3324411:-	Exon skipping	0.99	0.98	1	0.9	0.82	0.96	0.09	9.76
Supercontig_12.1:9251496:9251791:-@Supercontig_12.1:9251357:9251398:-@Supercontig_12.1:9250757:9251292:-	Exon skipping	1	0.99	1	1	0.99	1	0	0
Supercontig_12.1:9005537:9006015:+@Supercontig_12.1:9007017:9007238:+@Supercontig_12.1:9007465:9008102:+	Exon skipping	0.62	0.52	0.72	0.67	0.61	0.73	-0.05	0.21
Supercontig_12.1:6583093:6583363:-@Supercontig_12.1:6582757:6583038:-@Supercontig_12.1:6581266:6582680:-	Exon skipping	1	1	1	1	1	1	0	0
Supercontig_12.1:6540857:6541057:+@Supercontig_12.1:6541644:6541940:+@Supercontig_12.1:6542003:6543550:+	Exon skipping	1	1	1	1	1	1	0	0
Supercontig_12.1:5548548:5548763:+@Supercontig_12.1:5548935:5549182:+@Supercontig_12.1:5549281:5549325:+	Exon skipping	0.41	0.34	0.49	0.42	0.34	0.51	-0.01	0.16
Supercontig_12.1:9005537:9006015:+@Supercontig_12.1:9007005:9007238:+@Supercontig_12.1:9007465:9008102:+	Exon skipping	0.53	0.44	0.63	0.52	0.46	0.57	0.01	0.15
Supercontig_12.1:4553397:4553596:+@Supercontig_12.1:4553914:4553946:+@Supercontig_12.1:4554018:4554573:+	Exon skipping	1	1	1	1	0.99	1	0	0
Supercontig_12.1:1449215:1450101:-@Supercontig_12.1:1449059:1449130:-@Supercontig_12.1:1447740:1448991:-	Exon skipping	1	0.99	1	1	0.99	1	0	0
Supercontig_12.1:4562637:4562877:-@Supercontig_12.1:4562429:4562551:-@Supercontig_12.1:4561914:4562152:-	Exon skipping	1	1	1	1	1	1	0	0
Supercontig_12.1:2430602:2431036:+@Supercontig_12.1:2431129:2431249:+@Supercontig_12.1:2431392:2432035:+	Exon skipping	0.99	0.96	1	0.95	0.92	0.98	0.04	0.47
Supercontig_12.1:4733716:4733957:+@Supercontig_12.1:4734024:4734189:+@Supercontig_12.1:4734276:4734648:+	Exon skipping	0.99	0.98	1	0.92	0.79	0.99	0.07	0.25
Supercontig_12.1:821652:821800:+@Supercontig_12.1:821897:821910:+@Supercontig_12.1:822129:822259:+	Exon skipping	0.75	0.63	0.89	1	1	1	-0.25	470.44
Supercontig_12.1:8269075:8270596:-@Supercontig_12.1:8268649:8268896:-@Supercontig_12.1:8268536:8268594:-	Exon skipping	0.97	0.92	1	0.8	0.69	0.9	0.17	8.34
Supercontig_12.1:3588801:3588941:-@Supercontig_12.1:3588564:3588677:-@Supercontig_12.1:3588061:3588459:-	Exon skipping	0.9	0.88	0.93	0.93	0.88	0.97	-0.03	0.11
Supercontig_12.1:3267908:3268044:+@Supercontig_12.1:3268503:3268728:+@Supercontig_12.1:3268852:3269533:+	Exon skipping	1	1	1	1	1	1	0	0
Supercontig_12.1:4957800:4957969:+@Supercontig_12.1:4958034:4958122:+@Supercontig_12.1:4958195:4959389:+	Exon skipping	1	1	1	0.99	0.98	1	0.01	0
Supercontig_12.1:5861523:5862013:+@Supercontig_12.1:5862125:5862178:+@Supercontig_12.1:5862353:5862597:+	Exon skipping	0.55	0.46	0.65	0.56	0.45	0.66	-0.01	0.18
Supercontig_12.1:8459998:8460197:+@Supercontig_12.1:8460282:8460455:+@Supercontig_12.1:8460523:8460841:+	Exon skipping	1	0.99	1	0.99	0.97	1	0.01	0
Supercontig_12.1:6540857:6541057:+@Supercontig_12.1:6541251:6541327:+@Supercontig_12.1:6541644:6541940:+	Exon skipping	1	1	1	1	0.99	1	0	0
Supercontig_12.1:1951711:1951770:-@Supercontig_12.1:1951550:1951634:-@Supercontig_12.1:1950860:1951486:-	Exon skipping	0.94	0.8	0.99	0.99	0.97	1	-0.05	0.15
Supercontig_12.1:4992229:4992294:+@Supercontig_12.1:4992366:4992414:+@Supercontig_12.1:4992473:4993348:+	Exon skipping	1	1	1	1	1	1	0	0
Supercontig_12.1:7633013:7633398:+@Supercontig_12.1:7633537:7633567:+@Supercontig_12.1:7633644:7633726:+	Exon skipping	0.99	0.98	1	0.93	0.84	0.98	0.06	0.57
Supercontig_12.1:3990835:3991131:+@Supercontig_12.1:3991201:3991493:+@Supercontig_12.1:3991592:3992328:+	Exon skipping	0.94	0.9	0.97	0.99	0.96	1	-0.05	1.69
Supercontig_12.1:4730146:4730355:+@Supercontig_12.1:4730619:4730762:+@Supercontig_12.1:4730994:4732057:+	Exon skipping	1	1	1	1	1	1	0	0
Supercontig_12.1:1711832:1711961:+@Supercontig_12.1:1712203:1712341:+@Supercontig_12.1:1712401:1714654:+	Exon skipping	1	1	1	1	1	1	0	0
Supercontig_12.1:5681906:5681996:-@Supercontig_12.1:5681772:5681846:-@Supercontig_12.1:5680387:5681639:-	Exon skipping	1	1	1	1	1	1	0	0
Supercontig_12.1:1165504:1165641:+@Supercontig_12.1:1165870:1165915:+@Supercontig_12.1:1165976:1166369:+	Exon skipping	1	0.99	1	1	0.98	1	0	0
Supercontig_12.1:9410800:9410890:+@Supercontig_12.1:9411308:9411500:+@Supercontig_12.1:9411651:9413139:+	Exon skipping	0.99	0.98	1	0.99	0.98	1	0	0
Supercontig_12.1:7747699:7747981:-@Supercontig_12.1:7747440:7747566:-@Supercontig_12.1:7746115:7747352:-	Exon skipping	1	1	1	1	1	1	0	0
Supercontig_12.1:4813307:4813715:-@Supercontig_12.1:4813006:4813215:-@Supercontig_12.1:4812144:4812912:-	Exon skipping	0.98	0.94	1	0.92	0.87	0.96	0.06	0.74
Supercontig_12.1:4562429:4562551:-@Supercontig_12.1:4561914:4562152:-@Supercontig_12.1:4560893:4561761:-	Exon skipping	1	1	1	1	1	1	0	0
Supercontig_12.1:9339312:9339404:+@Supercontig_12.1:9339499:9339652:+@Supercontig_12.1:9339719:9339924:+	Exon skipping	1	0.99	1	0.98	0.95	1	0.02	0.1
Supercontig_12.1:4708054:4708349:-@Supercontig_12.1:4707747:4707855:-@Supercontig_12.1:4706182:4707471:-	Exon skipping	0.47	0.34	0.61	0.39	0.28	0.5	0.08	0.32
Supercontig_12.1:6494540:6497204:-@Supercontig_12.1:6494075:6494245:-@Supercontig_12.1:6493466:6493982:-	Exon skipping	0.97	0.93	1	0.63	0.58	0.69	0.34	1000000000000
Supercontig_12.1:7241336:7241428:+@Supercontig_12.1:7241713:7241789:+@Supercontig_12.1:7242639:7242779:+	Exon skipping	0.99	0.98	1	0.99	0.98	1	0	0
Supercontig_12.1:6827130:6827679:-@Supercontig_12.1:6827013:6827061:-@Supercontig_12.1:6824881:6826944:-	Exon skipping	0.99	0.97	1	0.99	0.97	1	0	0.04
Supercontig_12.1:6552865:6552963:+@Supercontig_12.1:6553029:6553125:+@Supercontig_12.1:6553181:6553267:+	Exon skipping	0.98	0.94	1	0.97	0.9	1	0.01	0.07
Supercontig_12.1:7239594:7239920:+@Supercontig_12.1:7239986:7240060:+@Supercontig_12.1:7241228:7241274:+	Exon skipping	0.87	0.79	0.96	0.65	0.59	0.72	0.22	9390.96
Supercontig_12.1:3268235:3268374:+@Supercontig_12.1:3268503:3268728:+@Supercontig_12.1:3268852:3269533:+	Exon skipping	1	1	1	1	1	1	0	0
Supercontig_12.1:9201168:9201622:-@Supercontig_12.1:9200688:9201068:-@Supercontig_12.1:9199877:9200624:-	Exon skipping	1	1	1	1	0.99	1	0	0
Supercontig_12.1:821652:821800:+@Supercontig_12.1:822129:822259:+@Supercontig_12.1:822377:823194:+	Exon skipping	1	1	1	1	1	1	0	0
Supercontig_12.1:2871078:2871152:+@Supercontig_12.1:2871246:2871316:+@Supercontig_12.1:2871439:2871785:+	Exon skipping	1	1	1	1	0.99	1	0	0
Supercontig_12.1:4402720:4402946:-@Supercontig_12.1:4402395:4402647:-@Supercontig_12.1:4401654:4401743:-	Exon skipping	0.98	0.96	0.99	0.99	0.98	1	-0.01	0.04
Supercontig_12.1:4149760:4150160:-@Supercontig_12.1:4149614:4149674:-@Supercontig_12.1:4148623:4149525:-	Exon skipping	1	1	1	0.99	0.99	1	0.01	0
Supercontig_12.5:5536904:5537344:-@Supercontig_12.5:5536765:5536831:-@Supercontig_12.5:5536399:5536663:-	Exon skipping	0.93	0.8	0.99	0.53	0.25	0.81	0.4	15.88
Supercontig_12.5:4713085:4713246:-@Supercontig_12.5:4712451:4712781:-@Supercontig_12.5:4712019:4712377:-	Exon skipping	1	0.99	1	0.99	0.98	1	0.01	0
Supercontig_12.5:2142319:2142502:+@Supercontig_12.5:2142691:2142904:+@Supercontig_12.5:2143107:2143294:+	Exon skipping	1	1	1	0.96	0.96	0.97	0.04	1000000000000
Supercontig_12.5:4896094:4896326:+@Supercontig_12.5:4896499:4896586:+@Supercontig_12.5:4896704:4896764:+	Exon skipping	1	1	1	1	0.99	1	0	0
Supercontig_12.5:3285346:3285474:+@Supercontig_12.5:3285729:3285864:+@Supercontig_12.5:3286050:3286103:+	Exon skipping	1	1	1	1	1	1	0	0
Supercontig_12.5:1342626:1342956:+@Supercontig_12.5:1343092:1343167:+@Supercontig_12.5:1343233:1343511:+	Exon skipping	0.98	0.93	1	0.99	0.96	1	-0.01	0.04
Supercontig_12.5:4722989:4723099:-@Supercontig_12.5:4722822:4722892:-@Supercontig_12.5:4722654:4722755:-	Exon skipping	1	0.99	1	1	1	1	0	0
Supercontig_12.5:3642719:3642752:-@Supercontig_12.5:3642493:3642613:-@Supercontig_12.5:3642068:3642392:-	Exon skipping	1	1	1	1	1	1	0	0
Supercontig_12.5:5824643:5825031:+@Supercontig_12.5:5825274:5825351:+@Supercontig_12.5:5825457:5825592:+	Exon skipping	1	1	1	1	1	1	0	0
Supercontig_12.5:3689433:3689857:-@Supercontig_12.5:3689082:3689220:-@Supercontig_12.5:3686925:3688629:-	Exon skipping	0.98	0.95	0.99	0.99	0.97	1	-0.01	0.05
Supercontig_12.5:1246435:1246647:-@Supercontig_12.5:1246238:1246314:-@Supercontig_12.5:1245625:1246166:-	Exon skipping	0.99	0.98	1	0.98	0.96	1	0.01	0.05
Supercontig_12.5:5758785:5759137:-@Supercontig_12.5:5758079:5758139:-@Supercontig_12.5:5757143:5758001:-	Exon skipping	1	1	1	0.77	0.76	0.78	0.23	1000000000000
Supercontig_12.5:4758343:4758629:-@Supercontig_12.5:4758037:4758243:-@Supercontig_12.5:4757550:4757959:-	Exon skipping	1	1	1	0.97	0.93	0.99	0.03	0.27
Supercontig_12.5:3296257:3296682:-@Supercontig_12.5:3296005:3296033:-@Supercontig_12.5:3295748:3295874:-	Exon skipping	1	0.99	1	1	1	1	0	0
Supercontig_12.5:4396753:4396881:-@Supercontig_12.5:4395750:4395860:-@Supercontig_12.5:4393869:4395675:-	Exon skipping	1	1	1	1	1	1	0	0
Supercontig_12.5:220566:220774:+@Supercontig_12.5:220851:220881:+@Supercontig_12.5:220957:221235:+	Exon skipping	1	1	1	1	1	1	0	0
Supercontig_12.5:4713085:4713443:-@Supercontig_12.5:4712451:4712640:-@Supercontig_12.5:4712019:4712377:-	Exon skipping	0.99	0.99	1	0.99	0.99	1	0	0
Supercontig_12.5:3711300:3711454:-@Supercontig_12.5:3711136:3711243:-@Supercontig_12.5:3709855:3711064:-	Exon skipping	0.99	0.98	1	0.99	0.97	1	0	0.04
Supercontig_12.5:3224951:3225214:-@Supercontig_12.5:3224426:3224799:-@Supercontig_12.5:3224143:3224361:-	Exon skipping	0.97	0.93	0.99	0.97	0.93	1	0	0.07
Supercontig_12.5:2142691:2142904:+@Supercontig_12.5:2143107:2143294:+@Supercontig_12.5:2143387:2144554:+	Exon skipping	1	1	1	1	0.99	1	0	0
Supercontig_12.5:3526905:3527105:+@Supercontig_12.5:3527168:3527289:+@Supercontig_12.5:3527353:3527893:+	Exon skipping	0.97	0.93	1	0.96	0.86	1	0.01	0.1
Supercontig_12.5:3285268:3285358:+@Supercontig_12.5:3285439:3285474:+@Supercontig_12.5:3285729:3285864:+	Exon skipping	1	1	1	0.97	0.96	0.97	0.03	1000000000000
Supercontig_12.5:1335143:1335552:+@Supercontig_12.5:1336035:1336071:+@Supercontig_12.5:1336352:1337189:+	Exon skipping	0.81	0.57	0.96	0.77	0.62	0.91	0.04	0.39
Supercontig_12.5:2492158:2492316:+@Supercontig_12.5:2492516:2492563:+@Supercontig_12.5:2493064:2494322:+	Exon skipping	0.91	0.9	0.92	0.99	0.96	1	-0.08	30.97
Supercontig_12.5:2537337:2537947:-@Supercontig_12.5:2537055:2537241:-@Supercontig_12.5:2536738:2536786:-	Exon skipping	1	1	1	1	1	1	0	0
Supercontig_12.5:1352376:1353546:-@Supercontig_12.5:1352288:1352314:-@Supercontig_12.5:1351507:1352232:-	Exon skipping	0.96	0.94	0.98	1	0.99	1	-0.04	8.08
Supercontig_12.5:3794264:3794494:+@Supercontig_12.5:3794551:3794708:+@Supercontig_12.5:3794783:3795032:+	Exon skipping	1	1	1	1	0.99	1	0	0
Supercontig_12.5:4332157:4332334:+@Supercontig_12.5:4332531:4332629:+@Supercontig_12.5:4332713:4332928:+	Exon skipping	1	1	1	1	0.99	1	0	0
Supercontig_12.5:4397025:4397472:-@Supercontig_12.5:4396753:4396881:-@Supercontig_12.5:4393869:4395675:-	Exon skipping	1	1	1	1	1	1	0	0
Supercontig_12.5:2256127:2256313:-@Supercontig_12.5:2255743:2255842:-@Supercontig_12.5:2254968:2255522:-	Exon skipping	0.99	0.99	1	0.99	0.99	1	0	0
Supercontig_12.5:5584417:5584660:-@Supercontig_12.5:5584176:5584344:-@Supercontig_12.5:5582719:5584086:-	Exon skipping	0.98	0.93	1	0.99	0.96	1	-0.01	0.05
Supercontig_12.5:4523112:4524108:-@Supercontig_12.5:4522862:4523043:-@Supercontig_12.5:4521329:4522781:-	Exon skipping	0.99	0.98	1	0.96	0.94	0.98	0.03	4.04
Supercontig_12.5:6360603:6360817:+@Supercontig_12.5:6360919:6361077:+@Supercontig_12.5:6361142:6362021:+	Exon skipping	0.81	0.78	0.83	0.89	0.85	0.93	-0.08	12.26
Supercontig_12.5:4278032:4278251:+@Supercontig_12.5:4278393:4278493:+@Supercontig_12.5:4278973:4279099:+	Exon skipping	0.96	0.95	0.97	0.98	0.94	1	-0.02	0.08
Supercontig_12.5:4781437:4781996:+@Supercontig_12.5:4782055:4782116:+@Supercontig_12.5:4782236:4783164:+	Exon skipping	0.05	0.03	0.06	0.04	0.03	0.05	0.01	0
Supercontig_12.5:6246019:6246170:+@Supercontig_12.5:6246257:6246381:+@Supercontig_12.5:6246472:6247191:+	Exon skipping	1	1	1	0.99	0.98	0.99	0.01	1.48
Supercontig_12.5:5884351:5884413:-@Supercontig_12.5:5884104:5884198:-@Supercontig_12.5:5883823:5884035:-	Exon skipping	1	0.99	1	0.99	0.98	1	0.01	0
Supercontig_12.5:5648417:5648594:-@Supercontig_12.5:5648187:5648224:-@Supercontig_12.5:5647010:5648105:-	Exon skipping	1	1	1	1	1	1	0	0
Supercontig_12.5:4305553:4305689:+@Supercontig_12.5:4305804:4305989:+@Supercontig_12.5:4306206:4306251:+	Exon skipping	1	1	1	1	1	1	0	0
Supercontig_12.5:3674862:3674957:-@Supercontig_12.5:3674688:3674772:-@Supercontig_12.5:3672967:3674625:-	Exon skipping	1	1	1	1	1	1	0	0
Supercontig_12.5:815924:816190:+@Supercontig_12.5:816262:816550:+@Supercontig_12.5:816906:817560:+	Exon skipping	1	1	1	1	1	1	0	0
Supercontig_12.5:2319376:2319588:-@Supercontig_12.5:2319005:2319155:-@Supercontig_12.5:2317805:2318931:-	Exon skipping	1	1	1	0.99	0.99	1	0.01	0
Supercontig_12.5:4713085:4713166:-@Supercontig_12.5:4712451:4712781:-@Supercontig_12.5:4712019:4712377:-	Exon skipping	1	0.99	1	0.99	0.98	1	0.01	0
Supercontig_12.5:2319722:2319837:-@Supercontig_12.5:2319376:2319588:-@Supercontig_12.5:2319005:2319155:-	Exon skipping	1	1	1	1	1	1	0	0
Supercontig_12.5:3675332:3675677:-@Supercontig_12.5:3675037:3675083:-@Supercontig_12.5:3674862:3674957:-	Exon skipping	1	1	1	1	1	1	0	0
Supercontig_12.5:5115639:5115848:+@Supercontig_12.5:5115904:5116077:+@Supercontig_12.5:5116142:5117351:+	Exon skipping	0.99	0.96	1	0.99	0.97	1	0	0
Supercontig_12.2:2510230:2510805:+@Supercontig_12.2:2510955:2511431:+	Intron retention	0.04	0.02	0.05	0.08	0.05	0.12	-0.04	0.81
Supercontig_12.2:860509:861398:+@Supercontig_12.2:861459:861904:+	Intron retention	0.06	0.04	0.09	0.09	0.05	0.13	-0.03	0.1
Supercontig_12.2:355049:355944:+@Supercontig_12.2:356018:356515:+	Intron retention	0.03	0	0.09	0.02	0	0.06	0.01	0.07
Supercontig_12.2:3189919:3189982:-@Supercontig_12.2:3189772:3189864:-	Intron retention	0.02	0	0.07	0.13	0.03	0.41	-0.11	0.33
Supercontig_12.2:3454323:3454521:+@Supercontig_12.2:3454643:3454709:+	Intron retention	0.64	0.56	0.71	0.6	0.53	0.67	0.04	0.15
Supercontig_12.2:2399346:2399598:-@Supercontig_12.2:2398026:2399001:-	Intron retention	0.11	0.08	0.14	0.09	0.05	0.16	0.02	0.1
Supercontig_12.2:1078426:1078736:-@Supercontig_12.2:1078030:1078360:-	Intron retention	0.02	0.01	0.06	0.83	0.57	0.98	-0.81	1000000000000
Supercontig_12.2:1576803:1577345:-@Supercontig_12.2:1571739:1576332:-	Intron retention	0.23	0.17	0.3	0.49	0.42	0.56	-0.26	1162.48
Supercontig_12.2:847319:847350:+@Supercontig_12.2:847410:847491:+	Intron retention	0.31	0.09	0.68	0.54	0.13	0.93	-0.23	1.05
Supercontig_12.2:985713:985957:-@Supercontig_12.2:985600:985620:-	Intron retention	0.05	0.01	0.1	0.21	0.02	0.54	-0.16	0.47
Supercontig_12.2:4178202:4178304:-@Supercontig_12.2:4178088:4178143:-	Intron retention	0.01	0.01	0.01	0.01	0.01	0.01	0	0
Supercontig_12.2:3435023:3435236:-@Supercontig_12.2:3433297:3434955:-	Intron retention	0.92	0.73	1	0.69	0.56	0.81	0.23	2.95
Supercontig_12.2:3050673:3050767:+@Supercontig_12.2:3050844:3051711:+	Intron retention	0.11	0.07	0.15	0.15	0.09	0.24	-0.04	0.17
Supercontig_12.2:2504467:2504584:-@Supercontig_12.2:2504312:2504408:-	Intron retention	0.01	0	0.03	0.03	0.01	0.06	-0.02	0.04
Supercontig_12.2:2267301:2267374:+@Supercontig_12.2:2267704:2268040:+	Intron retention	0.01	0.01	0.02	0.02	0.02	0.03	-0.01	1000000000000
Supercontig_12.2:622950:623170:-@Supercontig_12.2:622593:622884:-	Intron retention	0.06	0.01	0.14	0.08	0.01	0.19	-0.02	0.13
Supercontig_12.2:2060414:2060829:-@Supercontig_12.2:2059527:2060345:-	Intron retention	0.05	0	0.12	0.05	0.01	0.11	0	0.09
Supercontig_12.2:2109057:2110990:+@Supercontig_12.2:2111073:2111810:+	Intron retention	0.08	0.02	0.19	0.05	0.01	0.12	0.03	0.12
Supercontig_12.2:1524268:1525408:+@Supercontig_12.2:1525751:1525880:+	Intron retention	0.14	0.09	0.19	0.26	0.2	0.33	-0.12	4.85
Supercontig_12.2:2536027:2536253:+@Supercontig_12.2:2536337:2536359:+	Intron retention	0.02	0.01	0.04	0.02	0.01	0.05	0	0.03
Supercontig_12.2:2675100:2675713:+@Supercontig_12.2:2675793:2677131:+	Intron retention	0.06	0.03	0.09	0.12	0.08	0.17	-0.06	0.92
Supercontig_12.2:628844:630317:-@Supercontig_12.2:626715:628757:-	Intron retention	0.01	0	0.02	0.02	0	0.03	-0.01	0.04
Supercontig_12.2:1505379:1508036:-@Supercontig_12.2:1505005:1505295:-	Intron retention	0.13	0.04	0.26	0.08	0.02	0.16	0.05	0.23
Supercontig_12.2:451340:452671:-@Supercontig_12.2:447558:451267:-	Intron retention	0.13	0.02	0.27	0.16	0.06	0.28	-0.03	0.25
Supercontig_12.2:4457764:4458042:+@Supercontig_12.2:4458151:4463973:+	Intron retention	0.2	0.1	0.37	0.27	0.12	0.47	-0.07	0.33
Supercontig_12.2:2040832:2041135:-@Supercontig_12.2:2036222:2040697:-	Intron retention	0.06	0.02	0.13	0.09	0.04	0.16	-0.03	0.13
Supercontig_12.2:3210152:3211252:-@Supercontig_12.2:3208857:3210093:-	Intron retention	0.02	0	0.07	0.01	0	0.03	0.01	0.05
Supercontig_12.2:4422291:4422646:-@Supercontig_12.2:4417858:4422034:-	Intron retention	0.1	0.06	0.16	0.1	0.08	0.13	0	0.08
Supercontig_12.2:1868644:1869271:+@Supercontig_12.2:1869338:1871504:+	Intron retention	0.86	0.81	0.91	0.82	0.72	0.9	0.04	0.19
Supercontig_12.2:3810429:3811766:-@Supercontig_12.2:3809744:3810370:-	Intron retention	0.09	0.02	0.26	0.15	0.04	0.31	-0.06	0.3
Supercontig_12.2:3967717:3967930:-@Supercontig_12.2:3966419:3967644:-	Intron retention	0.24	0.1	0.42	0.13	0.08	0.21	0.11	0.42
Supercontig_12.2:1044129:1044225:-@Supercontig_12.2:1043797:1044016:-	Intron retention	0	0	0.01	0.01	0.01	0.02	-0.01	0
Supercontig_12.2:1046534:1046785:-@Supercontig_12.2:1046161:1046476:-	Intron retention	0.54	0.42	0.64	0.25	0.17	0.35	0.29	125.68
Supercontig_12.2:2113036:2113428:-@Supercontig_12.2:2112583:2112946:-	Intron retention	0.01	0	0.03	0.04	0.02	0.07	-0.03	0.45
Supercontig_12.2:4313855:4314040:-@Supercontig_12.2:4313550:4313700:-	Intron retention	0.1	0.02	0.24	0.33	0.15	0.53	-0.23	1.89
Supercontig_12.2:1878080:1878346:-@Supercontig_12.2:1877926:1878028:-	Intron retention	0.74	0.56	0.91	0.74	0.35	0.96	0	0.55
Supercontig_12.2:2575976:2576313:-@Supercontig_12.2:2573928:2574196:-	Intron retention	0.27	0.23	0.32	0.88	0.85	0.91	-0.61	1000000000000
Supercontig_12.2:358541:358958:+@Supercontig_12.2:359221:360640:+	Intron retention	0.03	0.01	0.06	0.07	0.03	0.11	-0.04	0.24
Supercontig_12.2:2614174:2616545:+@Supercontig_12.2:2616617:2617425:+	Intron retention	0.93	0.87	0.97	0.98	0.94	1	-0.05	0.39
Supercontig_12.2:2982233:2982301:-@Supercontig_12.2:2981484:2982107:-	Intron retention	0.1	0.07	0.14	0.32	0.27	0.38	-0.22	1000000000000
Supercontig_12.2:233956:234129:+@Supercontig_12.2:234834:234951:+	Intron retention	0.1	0.08	0.12	0.4	0.36	0.45	-0.3	1000000000000
Supercontig_12.2:1828572:1829303:+@Supercontig_12.2:1829363:1831143:+	Intron retention	0.01	0	0.03	0.03	0.01	0.05	-0.02	0.09
Supercontig_12.2:1556208:1556305:-@Supercontig_12.2:1552217:1555995:-	Intron retention	0.06	0.03	0.1	0.08	0.03	0.17	-0.02	0.1
Supercontig_12.2:1896430:1897687:-@Supercontig_12.2:1895966:1896343:-	Intron retention	0.02	0	0.05	0.05	0	0.16	-0.03	0.1
Supercontig_12.2:278419:278818:+@Supercontig_12.2:278919:280358:+	Intron retention	0.01	0	0.02	0.01	0	0.01	0	0
Supercontig_12.2:3439714:3440058:-@Supercontig_12.2:3439048:3439654:-	Intron retention	0.02	0	0.04	0.01	0	0.02	0.01	0.03
Supercontig_12.2:3087039:3087702:-@Supercontig_12.2:3086303:3086956:-	Intron retention	0.04	0.02	0.06	0.05	0.03	0.07	-0.01	0.05
Supercontig_12.2:4178360:4178428:+@Supercontig_12.2:4178488:4180504:+	Intron retention	0	0	0	0	0	0.01	0	0
Supercontig_12.2:4457764:4458042:+@Supercontig_12.2:4458147:4463973:+	Intron retention	0.2	0.08	0.36	0.22	0.09	0.41	-0.02	0.29
Supercontig_12.2:4442521:4443308:+@Supercontig_12.2:4443503:4443601:+	Intron retention	0.29	0.15	0.45	0.18	0.15	0.22	0.11	0.47
Supercontig_12.2:2510230:2510889:+@Supercontig_12.2:2510955:2511431:+	Intron retention	0.13	0.07	0.2	0.32	0.19	0.48	-0.19	3.36
Supercontig_12.2:996466:996701:-@Supercontig_12.2:996012:996396:-	Intron retention	0.03	0.01	0.09	0.05	0.02	0.09	-0.02	0.08
Supercontig_12.2:2999267:2999529:+@Supercontig_12.2:2999610:3000641:+	Intron retention	0.04	0.01	0.13	0.01	0.01	0.03	0.03	0.08
Supercontig_12.2:2520169:2521550:-@Supercontig_12.2:2519739:2520053:-	Intron retention	0.86	0.67	0.97	0.37	0.25	0.51	0.49	606149
Supercontig_12.2:3811449:3811766:-@Supercontig_12.2:3810429:3811321:-	Intron retention	0.32	0.18	0.47	0.24	0.15	0.34	0.08	0.34
Supercontig_12.2:4303070:4303922:-@Supercontig_12.2:4302440:4303006:-	Intron retention	0.08	0.01	0.28	0.03	0.01	0.06	0.05	0.14
Supercontig_12.2:3455176:3456351:-@Supercontig_12.2:3454922:3455104:-	Intron retention	0	0	0	0	0	0.01	0	0
Supercontig_12.2:3429660:3429774:-@Supercontig_12.2:3429419:3429607:-	Intron retention	0.02	0	0.04	0.06	0.01	0.14	-0.04	0.14
Supercontig_12.2:2187984:2188439:-@Supercontig_12.2:2186150:2187912:-	Intron retention	0.06	0.03	0.09	0.04	0.02	0.08	0.02	0.07
Supercontig_12.2:788522:788692:+@Supercontig_12.2:789101:789261:+	Intron retention	0.79	0.62	0.94	0.94	0.82	1	-0.15	0.53
Supercontig_12.2:4435877:4436026:+@Supercontig_12.2:4436241:4437058:+	Intron retention	0.16	0.08	0.27	0.29	0.14	0.46	-0.13	0.52
Supercontig_12.2:2106431:2107182:-@Supercontig_12.2:2103919:2106356:-	Intron retention	0.3	0.06	0.73	0.65	0.45	0.82	-0.35	2.25
Supercontig_12.2:2756092:2757048:-@Supercontig_12.2:2754560:2755951:-	Intron retention	0.18	0.11	0.26	0.44	0.27	0.65	-0.26	6.15
Supercontig_12.2:3118578:3118849:+@Supercontig_12.2:3118946:3119873:+	Intron retention	0	0	0.01	0.01	0	0.02	-0.01	0
Supercontig_12.2:1612483:1612568:+@Supercontig_12.2:1612657:1612738:+	Intron retention	0	0	0.01	0.01	0.01	0.02	-0.01	0
Supercontig_12.2:3018351:3018473:+@Supercontig_12.2:3018571:3019002:+	Intron retention	0.02	0.01	0.02	0.02	0.01	0.03	0	0
Supercontig_12.2:2475194:2476831:+@Supercontig_12.2:2476892:2477555:+	Intron retention	0.05	0.03	0.08	0.04	0.02	0.08	0.01	0.06
Supercontig_12.2:2059059:2059326:-@Supercontig_12.2:2058928:2059005:-	Intron retention	0.05	0	0.21	0.12	0.01	0.33	-0.07	0.35
Supercontig_12.2:3018351:3018473:-@Supercontig_12.2:3017775:3017961:-	Intron retention	0.01	0	0.01	0.01	0.01	0.02	0	0
Supercontig_12.2:4444018:4444141:-@Supercontig_12.2:4443601:4443899:-	Intron retention	0.1	0.05	0.17	0.19	0.05	0.42	-0.09	0.3
Supercontig_12.2:4425211:4425363:+@Supercontig_12.2:4425433:4425665:+	Intron retention	0.02	0.01	0.03	0.02	0.01	0.05	0	0.03
Supercontig_12.2:4318567:4319145:-@Supercontig_12.2:4318098:4318493:-	Intron retention	0.09	0.01	0.26	0.13	0.02	0.3	-0.04	0.2
Supercontig_12.2:175061:177214:+@Supercontig_12.2:177272:178574:+	Intron retention	0.01	0	0.01	0.01	0	0.01	0	0
Supercontig_12.2:1953766:1954218:+@Supercontig_12.2:1954352:1955630:+	Intron retention	0	0	0	0.01	0	0.01	-0.01	0
Supercontig_12.2:66147:66547:-@Supercontig_12.2:65892:66079:-	Intron retention	0.02	0	0.06	0.03	0.01	0.07	-0.01	0.06
Supercontig_12.2:1377886:1378740:-@Supercontig_12.2:1376833:1377821:-	Intron retention	0.03	0	0.09	0.04	0.01	0.09	-0.01	0.11
Supercontig_12.2:2794864:2795200:-@Supercontig_12.2:2794626:2794757:-	Intron retention	0.32	0.09	0.71	0.2	0.06	0.47	0.12	0.6
Supercontig_12.2:1789845:1790001:-@Supercontig_12.2:1787433:1789792:-	Intron retention	0.02	0	0.04	0.02	0	0.06	0	0.04
Supercontig_12.2:4372736:4373297:-@Supercontig_12.2:4370827:4372674:-	Intron retention	0.03	0.01	0.07	0.02	0	0.04	0.01	0.04
Supercontig_12.2:2191932:2192569:-@Supercontig_12.2:2190292:2191848:-	Intron retention	0.04	0.02	0.06	0.04	0.02	0.06	0	0.03
Supercontig_12.2:3427448:3427585:-@Supercontig_12.2:3426155:3427384:-	Intron retention	0.03	0.01	0.05	0.01	0	0.02	0.02	0.07
Supercontig_12.2:3122829:3123486:-@Supercontig_12.2:3121499:3122753:-	Intron retention	0.1	0.09	0.12	0.07	0.05	0.09	0.03	0.77
Supercontig_12.2:4338231:4338852:-@Supercontig_12.2:4336877:4338169:-	Intron retention	0.02	0	0.06	0.02	0	0.1	0	0.06
Supercontig_12.2:2481790:2481946:+@Supercontig_12.2:2482008:2482877:+	Intron retention	0.01	0.01	0.02	0.02	0.01	0.02	-0.01	0
Supercontig_12.2:3549090:3550239:-@Supercontig_12.2:3548557:3549015:-	Intron retention	0	0	0.01	0.01	0	0.02	-0.01	0
Supercontig_12.2:2725887:2726182:+@Supercontig_12.2:2726451:2726679:+	Intron retention	0.02	0.01	0.02	0.14	0.12	0.16	-0.12	1000000000000
Supercontig_12.2:949431:949466:+@Supercontig_12.2:949525:949765:+	Intron retention	0.1	0.05	0.15	0.22	0.18	0.28	-0.12	35.97
Supercontig_12.2:3524928:3525788:+@Supercontig_12.2:3525870:3526879:+	Intron retention	0.05	0.01	0.1	0.06	0.02	0.12	-0.01	0.08
Supercontig_12.2:3797388:3798612:-@Supercontig_12.2:3794980:3797322:-	Intron retention	0.24	0.07	0.51	0.75	0.47	0.92	-0.51	10.17
Supercontig_12.2:2389576:2389731:-@Supercontig_12.2:2387561:2389522:-	Intron retention	0.25	0.08	0.8	0.04	0.01	0.11	0.21	1.22
Supercontig_12.2:863958:864015:+@Supercontig_12.2:864130:864578:+	Intron retention	0.03	0.03	0.03	0.07	0.07	0.08	-0.04	1000000000000
Supercontig_12.2:458937:459206:+@Supercontig_12.2:459274:460663:+	Intron retention	0.03	0.01	0.06	0.05	0.01	0.1	-0.02	0.08
Supercontig_12.2:1744332:1744552:-@Supercontig_12.2:1742814:1744242:-	Intron retention	0.02	0.01	0.05	0.03	0.01	0.06	-0.01	0.04
Supercontig_12.2:1154426:1154521:-@Supercontig_12.2:1154092:1154354:-	Intron retention	0.04	0.01	0.08	0.03	0.02	0.06	0.01	0.05
Supercontig_12.2:1582727:1583238:-@Supercontig_12.2:1581678:1582641:-	Intron retention	0.12	0.08	0.16	0.13	0.05	0.24	-0.01	0.14
Supercontig_12.2:4401279:4401580:-@Supercontig_12.2:4401168:4401213:-	Intron retention	0	0	0	0	0	0.01	0	0
Supercontig_12.2:2459041:2460161:-@Supercontig_12.2:2458596:2458935:-	Intron retention	0.2	0.12	0.29	0.38	0.27	0.49	-0.18	3.29
Supercontig_12.2:2084416:2084663:-@Supercontig_12.2:2083141:2084160:-	Intron retention	0.04	0.01	0.1	0.2	0.14	0.27	-0.16	227.49
Supercontig_12.2:930805:930998:-@Supercontig_12.2:929748:930683:-	Intron retention	0.85	0.64	0.97	0.65	0.45	0.84	0.2	0.95
Supercontig_12.2:1612657:1612738:+@Supercontig_12.2:1612808:1612829:+	Intron retention	0	0	0.01	0.01	0	0.04	-0.01	0
Supercontig_12.2:2403312:2403676:+@Supercontig_12.2:2403756:2405593:+	Intron retention	0.07	0.04	0.1	0.06	0.04	0.09	0.01	0.06
Supercontig_12.2:2322309:2322981:-@Supercontig_12.2:2320961:2322242:-	Intron retention	0.09	0.02	0.23	0.14	0.05	0.26	-0.05	0.24
Supercontig_12.2:939869:940085:+@Supercontig_12.2:940183:940254:+	Intron retention	0.54	0.51	0.58	0.65	0.62	0.68	-0.11	33559.6
Supercontig_12.2:2875119:2875647:-@Supercontig_12.2:2874241:2875051:-	Intron retention	0.01	0.01	0.01	0.01	0	0.01	0	0
Supercontig_12.2:2683104:2683673:-@Supercontig_12.2:2681847:2683049:-	Intron retention	0.01	0	0.05	0.07	0.01	0.19	-0.06	0.27
Supercontig_12.2:2085624:2085983:-@Supercontig_12.2:2084680:2085537:-	Intron retention	0	0	0	0	0	0	0	0
Supercontig_12.2:988272:989674:-@Supercontig_12.2:987149:988215:-	Intron retention	0.18	0.11	0.26	0.22	0.16	0.3	-0.04	0.16
Supercontig_12.2:3106464:3106539:-@Supercontig_12.2:3106297:3106357:-	Intron retention	0.07	0.05	0.11	0.19	0.12	0.27	-0.12	4.45
Supercontig_12.2:3301057:3301169:-@Supercontig_12.2:3300528:3300691:-	Intron retention	0.57	0.48	0.66	0.8	0.73	0.86	-0.23	592.77
Supercontig_12.2:3523059:3523286:-@Supercontig_12.2:3521919:3523000:-	Intron retention	0.04	0.03	0.05	0.05	0.04	0.07	-0.01	0.08
Supercontig_12.2:2692636:2693212:+@Supercontig_12.2:2693293:2694630:+	Intron retention	0.04	0	0.15	0.03	0.01	0.05	0.01	0.1
Supercontig_12.2:234834:234951:+@Supercontig_12.2:235142:235575:+	Intron retention	0.02	0.01	0.02	0.09	0.06	0.12	-0.07	2.15742e+10
Supercontig_12.2:1608885:1609576:-@Supercontig_12.2:1608697:1608812:-	Intron retention	0.01	0.01	0.01	0.01	0	0.02	0	0
Supercontig_12.2:2066604:2066707:-@Supercontig_12.2:2065875:2066525:-	Intron retention	0.02	0	0.04	0.01	0	0.03	0.01	0.03
Supercontig_12.2:3515675:3516103:+@Supercontig_12.2:3516159:3517793:+	Intron retention	0.03	0.01	0.08	0.04	0.01	0.07	-0.01	0.06
Supercontig_12.2:2887726:2888522:+@Supercontig_12.2:2888595:2890393:+	Intron retention	0.02	0.02	0.03	0.01	0.01	0.02	0.01	0.06
Supercontig_12.2:2088935:2089047:-@Supercontig_12.2:2088697:2088760:-	Intron retention	0.02	0.02	0.03	0.07	0.05	0.08	-0.05	1000000000000
Supercontig_12.2:712625:714926:-@Supercontig_12.2:711893:712513:-	Intron retention	0.05	0.02	0.1	0.11	0.05	0.18	-0.06	0.29
Supercontig_12.2:1366696:1366745:-@Supercontig_12.2:1366019:1366602:-	Intron retention	0.14	0.14	0.15	0.11	0.1	0.13	0.03	10.65
Supercontig_12.2:996012:996396:-@Supercontig_12.2:995577:995924:-	Intron retention	0.53	0.42	0.64	0.37	0.31	0.43	0.16	2.1
Supercontig_12.2:4216986:4217572:+@Supercontig_12.2:4217672:4218423:+	Intron retention	0.42	0.13	0.75	0.27	0.08	0.58	0.15	0.64
Supercontig_12.2:3106297:3106357:-@Supercontig_12.2:3105702:3106187:-	Intron retention	0.01	0.01	0.01	0.02	0.01	0.03	-0.01	0.22
Supercontig_12.2:1939344:1939571:-@Supercontig_12.2:1937846:1939165:-	Intron retention	0.06	0.05	0.09	0.04	0.03	0.06	0.02	0.15
Supercontig_12.2:4402071:4402280:+@Supercontig_12.2:4402375:4403088:+	Intron retention	0	0	0	0	0	0.01	0	0
Supercontig_12.2:3106297:3106357:-@Supercontig_12.2:3104698:3106187:-	Intron retention	0.01	0.01	0.02	0.03	0.02	0.04	-0.02	0.55
Supercontig_12.2:1395212:1396924:+@Supercontig_12.2:1396980:1397263:+	Intron retention	0.94	0.83	0.99	0.86	0.7	0.97	0.08	0.27
Supercontig_12.2:409410:409933:+@Supercontig_12.2:410000:410562:+	Intron retention	0.02	0.01	0.03	0.02	0.01	0.04	0	0
Supercontig_12.2:1015394:1015822:-@Supercontig_12.2:1011165:1015315:-	Intron retention	0.03	0	0.1	0.26	0.12	0.46	-0.23	22.22
Supercontig_12.2:1605439:1605646:-@Supercontig_12.2:1603891:1605369:-	Intron retention	0.05	0.01	0.11	0.52	0.12	0.97	-0.47	5.02
Supercontig_12.2:3077272:3077872:+@Supercontig_12.2:3077963:3079201:+	Intron retention	0.13	0.06	0.23	0.07	0.02	0.14	0.06	0.33
Supercontig_12.2:4317746:4317769:+@Supercontig_12.2:4317844:4318036:+	Intron retention	0.17	0.02	0.39	0.62	0.28	0.92	-0.45	5.73
Supercontig_12.2:2170807:2171226:+@Supercontig_12.2:2171342:2172230:+	Intron retention	0	0	0.01	0.04	0.02	0.06	-0.04	476.9
Supercontig_12.2:1568570:1571680:-@Supercontig_12.2:1567943:1568511:-	Intron retention	0.1	0.07	0.15	0.07	0.04	0.1	0.03	0.17
Supercontig_12.2:190539:193428:-@Supercontig_12.2:189409:190424:-	Intron retention	0.09	0.05	0.13	0.03	0.01	0.07	0.06	0.65
Supercontig_12.2:1948795:1948969:-@Supercontig_12.2:1948320:1948337:-	Intron retention	0.17	0.14	0.22	0.66	0.54	0.77	-0.49	1000000000000
Supercontig_12.2:3535490:3535573:-@Supercontig_12.2:3534882:3535413:-	Intron retention	0.26	0.03	0.7	0.04	0.02	0.08	0.22	0.67
Supercontig_12.2:4442223:4442466:+@Supercontig_12.2:4442521:4443308:+	Intron retention	0.03	0.01	0.07	0.04	0.04	0.05	-0.01	0.06
Supercontig_12.2:2394820:2394849:+@Supercontig_12.2:2395687:2395851:+	Intron retention	0.53	0.5	0.57	0.15	0.12	0.18	0.38	1000000000000
Supercontig_12.2:4240200:4240399:-@Supercontig_12.2:4239494:4240144:-	Intron retention	0.08	0	0.24	0.36	0.1	0.68	-0.28	1.38
Supercontig_12.2:2332099:2332466:-@Supercontig_12.2:2330584:2332026:-	Intron retention	0.19	0.14	0.24	0.26	0.12	0.42	-0.07	0.3
Supercontig_12.2:2701742:2701987:-@Supercontig_12.2:2701426:2701528:-	Intron retention	0.09	0.05	0.16	0.09	0.06	0.13	0	0.09
Supercontig_12.2:2688023:2689182:+@Supercontig_12.2:2689273:2689635:+	Intron retention	0.77	0.44	0.97	0.6	0.5	0.7	0.17	0.78
Supercontig_12.2:1585040:1585376:-@Supercontig_12.2:1584744:1584982:-	Intron retention	0.01	0	0.03	0.07	0.05	0.1	-0.06	30.82
Supercontig_12.2:1046161:1046476:-@Supercontig_12.2:1044553:1046081:-	Intron retention	0	0	0.01	0.02	0.01	0.03	-0.02	0.26
Supercontig_12.2:3788709:3790627:+@Supercontig_12.2:3790708:3790742:+	Intron retention	0.91	0.81	0.97	0.73	0.53	0.89	0.18	1.11
Supercontig_12.2:4045536:4045949:-@Supercontig_12.2:4045326:4045426:-	Intron retention	0.41	0.07	0.82	0.82	0.49	1	-0.41	2
Supercontig_12.2:2704177:2704911:+@Supercontig_12.2:2704981:2705045:+	Intron retention	0.01	0	0.01	0.01	0	0.02	0	0
Supercontig_12.2:1501694:1501883:-@Supercontig_12.2:1501493:1501634:-	Intron retention	0	0	0.01	0.01	0	0.02	-0.01	0
Supercontig_12.2:295282:299295:-@Supercontig_12.2:292827:295203:-	Intron retention	0.48	0.33	0.63	0.28	0.2	0.36	0.2	2.27
Supercontig_12.2:2775283:2777103:+@Supercontig_12.2:2777182:2779494:+	Intron retention	0.31	0.21	0.42	0.28	0.2	0.35	0.03	0.2
Supercontig_12.2:1500036:1500369:-@Supercontig_12.2:1499425:1499929:-	Intron retention	0.08	0.01	0.21	0.12	0.05	0.23	-0.04	0.21
Supercontig_12.2:3301175:3301324:-@Supercontig_12.2:3300528:3300691:-	Intron retention	0.42	0.36	0.48	0.63	0.58	0.68	-0.21	1000000000000
Supercontig_12.2:4317187:4317667:+@Supercontig_12.2:4317844:4318036:+	Intron retention	0.4	0.2	0.63	0.35	0.12	0.6	0.05	0.45
Supercontig_12.2:84233:84787:+@Supercontig_12.2:84937:84979:+	Intron retention	0.14	0.1	0.17	0.51	0.46	0.56	-0.37	1000000000000
Supercontig_12.2:1607478:1607701:+@Supercontig_12.2:1608186:1608281:+	Intron retention	0.99	0.99	1	0.99	0.99	1	0	0
Supercontig_12.2:4379111:4379534:+@Supercontig_12.2:4379593:4380245:+	Intron retention	0	0	0.01	0.01	0	0.01	-0.01	0
Supercontig_12.2:2305567:2306095:-@Supercontig_12.2:2303529:2305498:-	Intron retention	0.74	0.59	0.88	0.67	0.52	0.82	0.07	0.33
Supercontig_12.2:1823629:1823655:+@Supercontig_12.2:1823913:1825741:+	Intron retention	0.01	0	0.01	0.09	0.06	0.14	-0.08	5.25227e+09
Supercontig_12.2:1605439:1606488:-@Supercontig_12.2:1603901:1605369:-	Intron retention	0.05	0.01	0.12	0.28	0.06	0.6	-0.23	1.02
Supercontig_12.2:2614006:2614197:+@Supercontig_12.2:2614301:2617692:+	Intron retention	0.28	0.22	0.36	0.39	0.32	0.46	-0.11	0.68
Supercontig_12.2:523661:524400:+@Supercontig_12.2:524456:525006:+	Intron retention	0.01	0	0.02	0.02	0	0.03	-0.01	0.03
Supercontig_12.2:2188517:2189358:-@Supercontig_12.2:2187984:2188439:-	Intron retention	0.01	0	0.01	0	0	0.01	0.01	0
Supercontig_12.2:854025:854108:+@Supercontig_12.2:854169:854294:+	Intron retention	0.43	0.08	0.88	0.61	0.1	0.96	-0.18	0.72
Supercontig_12.2:2621141:2621302:-@Supercontig_12.2:2620221:2621078:-	Intron retention	0.06	0.02	0.13	0.09	0.05	0.13	-0.03	0.12
Supercontig_12.2:523661:524400:+@Supercontig_12.2:524456:524989:+	Intron retention	0.01	0	0.02	0.02	0.01	0.03	-0.01	0
Supercontig_12.2:831693:832142:+@Supercontig_12.2:832389:833206:+	Intron retention	0.03	0.01	0.05	0.01	0.01	0.01	0.02	0.14
Supercontig_12.2:3810429:3811321:-@Supercontig_12.2:3810109:3810370:-	Intron retention	0.05	0	0.18	0.16	0.05	0.41	-0.11	0.34
Supercontig_12.2:4074782:4075347:-@Supercontig_12.2:4074075:4074707:-	Intron retention	0.13	0.02	0.27	0.87	0.58	0.99	-0.74	1000000000000
Supercontig_12.2:3124913:3125100:+@Supercontig_12.2:3125170:3125387:+	Intron retention	0.02	0.02	0.03	0.05	0.03	0.07	-0.03	0.52
Supercontig_12.2:1811349:1811365:+@Supercontig_12.2:1811476:1811639:+	Intron retention	0.07	0.02	0.17	0.26	0.15	0.4	-0.19	3.27
Supercontig_12.2:1786116:1786194:-@Supercontig_12.2:1785833:1785989:-	Intron retention	0	0	0	0.02	0.01	0.02	-0.02	1000000000000
Supercontig_12.2:3435922:3435928:+@Supercontig_12.2:3436007:3436369:+	Intron retention	0	0	0	0.01	0	0.01	-0.01	0
Supercontig_12.2:2468053:2468990:+@Supercontig_12.2:2469084:2470046:+	Intron retention	0.02	0	0.05	0.05	0.01	0.1	-0.03	0.11
Supercontig_12.2:3070717:3072190:-@Supercontig_12.2:3068629:3070582:-	Intron retention	0.01	0	0.02	0.01	0	0.03	0	0
Supercontig_12.2:2774663:2777103:+@Supercontig_12.2:2777182:2779494:+	Intron retention	0.31	0.21	0.41	0.27	0.2	0.35	0.04	0.2
Supercontig_12.2:4209457:4209777:+@Supercontig_12.2:4209866:4211286:+	Intron retention	0.03	0.01	0.06	0	0	0.01	0.03	0.17
Supercontig_12.2:3224383:3224753:+@Supercontig_12.2:3224829:3226620:+	Intron retention	0.24	0.16	0.34	0.6	0.51	0.69	-0.36	1000000000000
Supercontig_12.2:1611546:1611943:+@Supercontig_12.2:1612055:1612209:+	Intron retention	0.09	0.08	0.09	0.09	0.08	0.1	0	0
Supercontig_12.2:3214128:3215365:+@Supercontig_12.2:3215428:3217500:+	Intron retention	0.01	0	0.01	0.01	0	0.01	0	0
Supercontig_12.2:2575972:2576313:-@Supercontig_12.2:2573928:2574196:-	Intron retention	0.24	0.21	0.28	0.81	0.78	0.84	-0.57	1000000000000
Supercontig_12.2:4425433:4425512:+@Supercontig_12.2:4425855:4426858:+	Intron retention	0.61	0.57	0.65	0.59	0.53	0.65	0.02	0.11
Supercontig_12.2:1785751:1785774:-@Supercontig_12.2:1785031:1785680:-	Intron retention	0.03	0.02	0.04	0.38	0.35	0.41	-0.35	1000000000000
Supercontig_12.2:4361255:4361316:-@Supercontig_12.2:4360689:4361197:-	Intron retention	0.63	0.54	0.72	0.82	0.7	0.92	-0.19	2.68
Supercontig_12.2:772786:773192:-@Supercontig_12.2:772394:772715:-	Intron retention	0.02	0	0.06	0.13	0.03	0.27	-0.11	0.97
Supercontig_12.2:4406089:4406187:+@Supercontig_12.2:4406380:4406868:+	Intron retention	0.01	0.01	0.01	0.02	0.01	0.02	-0.01	1000000000000
Supercontig_12.2:2267704:2268040:+@Supercontig_12.2:2268133:2268834:+	Intron retention	0.01	0.01	0.01	0.01	0.01	0.01	0	0
Supercontig_12.2:2207426:2208325:-@Supercontig_12.2:2206814:2207359:-	Intron retention	0.52	0.44	0.6	0.26	0.12	0.43	0.26	8.87
Supercontig_12.2:2399346:2399598:-@Supercontig_12.2:2398026:2398980:-	Intron retention	0.14	0.11	0.17	0.18	0.11	0.26	-0.04	0.16
Supercontig_12.2:2962095:2964248:-@Supercontig_12.2:2961574:2962020:-	Intron retention	0.06	0.01	0.14	0.1	0.02	0.3	-0.04	0.15
Supercontig_12.2:2812614:2812759:+@Supercontig_12.2:2812838:2814018:+	Intron retention	0.04	0.01	0.08	0.09	0.02	0.21	-0.05	0.16
Supercontig_12.2:3348906:3349071:-@Supercontig_12.2:3347849:3348831:-	Intron retention	0.08	0.03	0.15	0.07	0.02	0.12	0.01	0.1
Supercontig_12.2:536762:537882:+@Supercontig_12.2:537979:538310:+	Intron retention	0.06	0.02	0.1	0.05	0.03	0.08	0.01	0.06
Supercontig_12.2:3345763:3346189:-@Supercontig_12.2:3345023:3345579:-	Intron retention	0.01	0.01	0.02	0.08	0.06	0.11	-0.07	1000000000000
Supercontig_12.2:2002744:2003366:-@Supercontig_12.2:2002120:2002675:-	Intron retention	0.02	0	0.07	0.07	0.02	0.13	-0.05	0.24
Supercontig_12.2:2004524:2005200:-@Supercontig_12.2:2004298:2004439:-	Intron retention	0.02	0.01	0.05	0.16	0.11	0.22	-0.14	871943
Supercontig_12.2:179438:180337:+@Supercontig_12.2:180424:185280:+	Intron retention	0.07	0.01	0.18	0.05	0.02	0.1	0.02	0.12
Supercontig_12.2:983135:984312:+@Supercontig_12.2:984438:984898:+	Intron retention	0.87	0.78	0.93	0.57	0.39	0.76	0.3	26.82
Supercontig_12.2:2708181:2708444:+@Supercontig_12.2:2708641:2709318:+	Intron retention	0.03	0.02	0.05	0.03	0.01	0.06	0	0.04
Supercontig_12.2:1810818:1811211:+@Supercontig_12.2:1811349:1811365:+	Intron retention	0.02	0	0.06	0.06	0.02	0.11	-0.04	0.17
Supercontig_12.2:762490:763074:+@Supercontig_12.2:763125:764565:+	Intron retention	0.01	0	0.01	0.02	0.01	0.03	-0.01	0.08
Supercontig_12.2:2708181:2708444:+@Supercontig_12.2:2708641:2709272:+	Intron retention	0.03	0.02	0.05	0.03	0.01	0.06	0	0.04
Supercontig_12.2:2292596:2293076:-@Supercontig_12.2:2291470:2292515:-	Intron retention	0.04	0.02	0.07	0.09	0.04	0.14	-0.05	0.26
Supercontig_12.2:1525751:1525880:+@Supercontig_12.2:1526099:1526342:+	Intron retention	0.03	0.01	0.05	0.07	0.03	0.12	-0.04	0.28
Supercontig_12.2:30257:30800:+@Supercontig_12.2:31312:33086:+	Intron retention	0.24	0.17	0.32	0.28	0.22	0.34	-0.04	0.16
Supercontig_12.2:3295657:3297039:-@Supercontig_12.2:3293282:3295594:-	Intron retention	0.08	0.01	0.25	0.08	0.02	0.2	0	0.19
Supercontig_12.2:3343161:3343358:+@Supercontig_12.2:3343430:3343564:+	Intron retention	0.01	0.01	0.01	0.02	0.01	0.03	-0.01	0.07
Supercontig_12.2:862961:863321:-@Supercontig_12.2:861564:862859:-	Intron retention	0.02	0.01	0.04	0.03	0.01	0.04	-0.01	0.03
Supercontig_12.2:2771315:2771885:-@Supercontig_12.2:2770305:2771197:-	Intron retention	0.63	0.23	0.92	0.29	0.12	0.54	0.34	2.18
Supercontig_12.2:2310836:2311706:+@Supercontig_12.2:2311769:2313031:+	Intron retention	0.22	0.08	0.45	0.21	0.1	0.36	0.01	0.3
Supercontig_12.2:2422191:2422886:+@Supercontig_12.2:2422954:2423089:+	Intron retention	0.06	0	0.18	0.03	0.01	0.06	0.03	0.11
Supercontig_12.2:1610722:1611047:-@Supercontig_12.2:1610019:1610649:-	Intron retention	0.01	0	0.01	0.02	0.01	0.04	-0.01	0.07
Supercontig_12.2:3130116:3130412:-@Supercontig_12.2:3129738:3130052:-	Intron retention	0.04	0.01	0.09	0.09	0.03	0.19	-0.05	0.18
Supercontig_12.2:3454323:3454462:+@Supercontig_12.2:3454643:3454709:+	Intron retention	0.11	0.09	0.13	0.26	0.22	0.3	-0.15	1000000000000
Supercontig_12.2:2091551:2092203:-@Supercontig_12.2:2091090:2091476:-	Intron retention	0.12	0.04	0.24	0.15	0.06	0.25	-0.03	0.18
Supercontig_12.2:1877926:1878346:-@Supercontig_12.2:1876647:1877817:-	Intron retention	0.24	0.07	0.48	0.18	0.1	0.28	0.06	0.27
Supercontig_12.2:4219234:4221822:+@Supercontig_12.2:4221888:4222288:+	Intron retention	0.51	0.38	0.66	0.39	0.24	0.58	0.12	0.53
Supercontig_12.2:2028935:2029920:-@Supercontig_12.2:2027845:2028875:-	Intron retention	0.01	0	0.03	0.02	0	0.04	-0.01	0.03
Supercontig_12.2:3399539:3399700:-@Supercontig_12.2:3398179:3399480:-	Intron retention	0.01	0	0.02	0.02	0.01	0.04	-0.01	0.03
Supercontig_12.2:2018723:2018773:-@Supercontig_12.2:2017961:2018587:-	Intron retention	0.02	0.01	0.03	0.01	0	0.02	0.01	0
Supercontig_12.2:1954352:1955630:+@Supercontig_12.2:1955697:1956330:+	Intron retention	0	0	0	0	0	0.01	0	0
Supercontig_12.2:47827:47973:+@Supercontig_12.2:48029:48829:+	Intron retention	0.09	0.03	0.18	0.07	0	0.17	0.02	0.14
Supercontig_12.2:726509:727055:-@Supercontig_12.2:725984:726380:-	Intron retention	0.05	0.03	0.08	0.06	0.03	0.08	-0.01	0.05
Supercontig_12.2:3117360:3117656:-@Supercontig_12.2:3116771:3117301:-	Intron retention	0.01	0	0.01	0.01	0	0.04	0	0.03
Supercontig_12.2:178838:179106:-@Supercontig_12.2:178667:178762:-	Intron retention	0.04	0.01	0.08	0.28	0.09	0.54	-0.24	2.81
Supercontig_12.2:315900:318459:-@Supercontig_12.2:315440:315836:-	Intron retention	0.03	0.01	0.05	0.05	0.02	0.1	-0.02	0.09
Supercontig_12.2:1657922:1658297:-@Supercontig_12.2:1657330:1657523:-	Intron retention	0.03	0.03	0.04	0.03	0.03	0.04	0	0
Supercontig_12.2:4407665:4407917:+@Supercontig_12.2:4407999:4409112:+	Intron retention	0.03	0	0.15	0.41	0.21	0.67	-0.38	17.51
Supercontig_12.2:3505065:3505252:-@Supercontig_12.2:3502896:3505004:-	Intron retention	0.02	0	0.06	0.03	0.01	0.07	-0.01	0.06
Supercontig_12.2:3130489:3131166:-@Supercontig_12.2:3130116:3130412:-	Intron retention	0.03	0.01	0.08	0.02	0	0.06	0.01	0.06
Supercontig_12.2:3813214:3813229:+@Supercontig_12.2:3813531:3813710:+	Intron retention	0.59	0.48	0.71	0.44	0.37	0.52	0.15	1.38
Supercontig_12.2:1750588:1752425:+@Supercontig_12.2:1752507:1753071:+	Intron retention	0.04	0.01	0.09	0.02	0	0.05	0.02	0.06
Supercontig_12.2:988272:989674:-@Supercontig_12.2:987142:988215:-	Intron retention	0.19	0.13	0.25	0.22	0.15	0.29	-0.03	0.14
Supercontig_12.2:854635:854694:+@Supercontig_12.2:854800:855908:+	Intron retention	0.05	0	0.15	0.28	0.12	0.48	-0.23	7.39
Supercontig_12.2:985192:985422:-@Supercontig_12.2:984305:985129:-	Intron retention	0.03	0.01	0.05	0.13	0.05	0.22	-0.1	2.16
Supercontig_12.2:1930333:1930419:-@Supercontig_12.2:1927839:1930281:-	Intron retention	0.04	0	0.11	0.06	0.02	0.14	-0.02	0.15
Supercontig_12.2:3793100:3794040:-@Supercontig_12.2:3792534:3793026:-	Intron retention	0.01	0	0.03	0.01	0	0.01	0	0
Supercontig_12.2:3452092:3452300:-@Supercontig_12.2:3444255:3452025:-	Intron retention	0.39	0.14	0.77	0.04	0.01	0.08	0.35	7.72
Supercontig_12.2:2976807:2976899:-@Supercontig_12.2:2975929:2976693:-	Intron retention	0.02	0.02	0.03	0.02	0.01	0.02	0	0
Supercontig_12.2:934015:934677:+@Supercontig_12.2:934756:936042:+	Intron retention	0.12	0.06	0.21	0.96	0.9	0.99	-0.84	1000000000000
Supercontig_12.2:4405588:4405752:+@Supercontig_12.2:4406089:4406187:+	Intron retention	0	0	0	0.01	0	0.01	-0.01	0
Supercontig_12.2:2973264:2974173:+@Supercontig_12.2:2974238:2975898:+	Intron retention	0.13	0.05	0.24	0.27	0.12	0.52	-0.14	0.55
Supercontig_12.2:2090786:2091119:+@Supercontig_12.2:2091183:2091235:+	Intron retention	0.08	0.04	0.11	0.14	0.08	0.22	-0.06	0.37
Supercontig_12.2:2757191:2758350:-@Supercontig_12.2:2754560:2757048:-	Intron retention	0.49	0.39	0.58	0.37	0.26	0.49	0.12	0.59
Supercontig_12.2:864643:865479:+@Supercontig_12.2:865546:865793:+	Intron retention	0	0	0.01	0.02	0.01	0.03	-0.02	1.95
Supercontig_12.2:3353587:3354711:-@Supercontig_12.2:3351809:3353509:-	Intron retention	0.04	0.01	0.08	0.08	0.01	0.21	-0.04	0.14
Supercontig_12.2:1078820:1079563:+@Supercontig_12.2:1079629:1080154:+	Intron retention	0.61	0.33	0.85	0.89	0.66	0.99	-0.28	1.65
Supercontig_12.2:2482008:2482877:+@Supercontig_12.2:2482941:2483420:+	Intron retention	0.01	0.01	0.02	0.02	0.01	0.03	-0.01	0
Supercontig_12.2:1447944:1453234:+@Supercontig_12.2:1453307:1454001:+	Intron retention	0.07	0.03	0.12	0.01	0	0.03	0.06	2.38
Supercontig_12.2:2522327:2522385:+@Supercontig_12.2:2522448:2523006:+	Intron retention	0.05	0.02	0.09	0.07	0.04	0.12	-0.02	0.1
Supercontig_12.2:2266974:2267203:+@Supercontig_12.2:2267301:2267374:+	Intron retention	0.01	0.01	0.01	0.03	0.03	0.03	-0.02	1000000000000
Supercontig_12.2:23311:23536:-@Supercontig_12.2:19764:23202:-	Intron retention	0.52	0.28	0.77	0.28	0.16	0.42	0.24	1.65
Supercontig_12.2:3599113:3600134:+@Supercontig_12.2:3600198:3600262:+	Intron retention	0.68	0.34	0.93	0.09	0.02	0.23	0.59	79
Supercontig_12.2:2837042:2837717:+@Supercontig_12.2:2837816:2839318:+	Intron retention	0.04	0.01	0.11	0.16	0.08	0.25	-0.12	1.98
Supercontig_12.2:2536427:2536654:+@Supercontig_12.2:2536704:2536750:+	Intron retention	0.01	0	0.03	0.01	0	0.04	0	0.03
Supercontig_12.2:3986196:3988240:-@Supercontig_12.2:3983782:3986144:-	Intron retention	0.25	0.16	0.34	0.26	0.18	0.35	-0.01	0.17
Supercontig_12.2:2021761:2022878:+@Supercontig_12.2:2022998:2023425:+	Intron retention	0.03	0.01	0.06	0.08	0.04	0.13	-0.05	0.61
Supercontig_12.2:408362:409032:-@Supercontig_12.2:407914:408280:-	Intron retention	0.06	0.03	0.09	0.06	0.04	0.09	0	0.05
Supercontig_12.2:3180104:3180408:+@Supercontig_12.2:3180971:3181101:+	Intron retention	0.01	0.01	0.01	0.02	0.02	0.02	-0.01	0
Supercontig_12.2:3884212:3884381:-@Supercontig_12.2:3883967:3884140:-	Intron retention	0.13	0.09	0.18	0.68	0.32	0.97	-0.55	97.63
Supercontig_12.2:3744413:3747403:+@Supercontig_12.2:3747492:3747573:+	Intron retention	0.16	0.06	0.34	0.21	0.08	0.39	-0.05	0.31
Supercontig_12.2:3232070:3233310:-@Supercontig_12.2:3228557:3231996:-	Intron retention	0.03	0.01	0.07	0.03	0.01	0.06	0	0.06
Supercontig_12.2:2333188:2333705:+@Supercontig_12.2:2333824:2334855:+	Intron retention	0.08	0.05	0.12	0.17	0.07	0.31	-0.09	0.4
Supercontig_12.2:2798423:2800010:-@Supercontig_12.2:2797974:2798337:-	Intron retention	0.02	0	0.04	0.14	0.03	0.33	-0.12	0.56
Supercontig_12.2:4209866:4211286:+@Supercontig_12.2:4211341:4211512:+	Intron retention	0.02	0	0.06	0.01	0	0.02	0.01	0.03
Supercontig_12.2:808222:809513:+@Supercontig_12.2:809582:809921:+	Intron retention	0	0	0.01	0.03	0	0.09	-0.03	0.06
Supercontig_12.2:81152:81174:-@Supercontig_12.2:79724:81050:-	Intron retention	0.03	0.02	0.03	0.04	0.03	0.05	-0.01	0.06
Supercontig_12.2:2391486:2392444:-@Supercontig_12.2:2389942:2391429:-	Intron retention	0.05	0.02	0.09	0.02	0.01	0.04	0.03	0.17
Supercontig_12.2:2193300:2193508:-@Supercontig_12.2:2192644:2193234:-	Intron retention	0.01	0	0.02	0.01	0	0.02	0	0
Supercontig_12.2:1748274:1748500:-@Supercontig_12.2:1746452:1748198:-	Intron retention	0.02	0	0.06	0.05	0.02	0.1	-0.03	0.12
Supercontig_12.2:949525:949765:+@Supercontig_12.2:949970:952399:+	Intron retention	0.02	0.01	0.04	0.2	0.17	0.23	-0.18	1000000000000
Supercontig_12.2:2540264:2540582:+@Supercontig_12.2:2540650:2541384:+	Intron retention	0.02	0.02	0.02	0	0	0.01	0.02	1000000000000
Supercontig_12.2:4013287:4014437:+@Supercontig_12.2:4014591:4018727:+	Intron retention	0.06	0.03	0.11	0.11	0.07	0.15	-0.05	0.28
Supercontig_12.2:3574926:3575411:+@Supercontig_12.2:3575485:3576841:+	Intron retention	0.7	0.21	0.99	0.57	0.34	0.8	0.13	0.79
Supercontig_12.2:230229:230587:-@Supercontig_12.2:230108:230170:-	Intron retention	0.02	0	0.06	0.01	0	0.03	0.01	0.03
Supercontig_12.2:2805707:2805789:+@Supercontig_12.2:2805851:2806211:+	Intron retention	0.01	0	0.02	0.09	0.02	0.19	-0.08	0.6
Supercontig_12.2:1560463:1561308:-@Supercontig_12.2:1560299:1560409:-	Intron retention	0.04	0.01	0.1	0.59	0.17	0.91	-0.55	15.91
Supercontig_12.2:350932:351150:+@Supercontig_12.2:351205:351615:+	Intron retention	0.01	0	0.01	0.02	0.01	0.04	-0.01	1.55
Supercontig_12.2:2622230:2622572:-@Supercontig_12.2:2621362:2622070:-	Intron retention	0.1	0.06	0.15	0.04	0.03	0.06	0.06	0.83
Supercontig_12.2:2977160:2977471:-@Supercontig_12.2:2976807:2976899:-	Intron retention	0.02	0.02	0.03	0.03	0.02	0.04	-0.01	0.15
Supercontig_12.2:1391594:1392823:-@Supercontig_12.2:1390971:1391102:-	Intron retention	0.05	0.04	0.07	0.1	0.08	0.12	-0.05	23.49
Supercontig_12.2:2696124:2696597:+@Supercontig_12.2:2696661:2698430:+	Intron retention	0.02	0	0.06	0.03	0	0.08	-0.01	0.05
Supercontig_12.2:4265050:4265179:+@Supercontig_12.2:4265236:4265409:+	Intron retention	0.1	0.02	0.23	0.2	0.03	0.52	-0.1	0.34
Supercontig_12.2:1580152:1580466:+@Supercontig_12.2:1580597:1581654:+	Intron retention	0.01	0	0.03	0.05	0.02	0.09	-0.04	0.55
Supercontig_12.2:1790472:1790554:-@Supercontig_12.2:1790216:1790395:-	Intron retention	0.03	0.01	0.05	0.04	0.01	0.11	-0.01	0.06
Supercontig_12.2:3579400:3579798:-@Supercontig_12.2:3578410:3579332:-	Intron retention	0.04	0	0.12	0.44	0.24	0.66	-0.4	3537.43
Supercontig_12.2:2955106:2957184:-@Supercontig_12.2:2954621:2954999:-	Intron retention	0.05	0.02	0.11	0.02	0	0.05	0.03	0.14
Supercontig_12.2:1052909:1053276:-@Supercontig_12.2:1051831:1052852:-	Intron retention	0.01	0	0.06	0.09	0.02	0.22	-0.08	0.47
Supercontig_12.2:2401518:2401910:-@Supercontig_12.2:2401324:2401377:-	Intron retention	0.03	0.02	0.05	0.06	0.04	0.08	-0.03	0.19
Supercontig_12.2:2796874:2796966:-@Supercontig_12.2:2796485:2796815:-	Intron retention	0.01	0	0.04	0.02	0	0.04	-0.01	0.04
Supercontig_12.2:2557810:2561215:-@Supercontig_12.2:2557015:2557733:-	Intron retention	0.02	0	0.05	0.07	0.04	0.12	-0.05	0.48
Supercontig_12.2:2653018:2653961:-@Supercontig_12.2:2652439:2652963:-	Intron retention	0.07	0.02	0.17	0.03	0	0.13	0.04	0.16
Supercontig_12.2:2025064:2025484:+@Supercontig_12.2:2025730:2027709:+	Intron retention	0.03	0.02	0.04	0.02	0.01	0.03	0.01	0
Supercontig_12.2:3109506:3110069:+@Supercontig_12.2:3110203:3110357:+	Intron retention	0.01	0	0.01	0.01	0	0.02	0	0
Supercontig_12.2:2979056:2979222:-@Supercontig_12.2:2978896:2978989:-	Intron retention	0.03	0	0.09	0.07	0.03	0.15	-0.04	0.16
Supercontig_12.2:1447869:1453234:+@Supercontig_12.2:1453307:1454001:+	Intron retention	0.07	0.03	0.11	0.01	0	0.03	0.06	2.89
Supercontig_12.2:3159768:3160306:+@Supercontig_12.2:3161451:3162423:+	Intron retention	0.31	0.27	0.35	0.22	0.19	0.26	0.09	4.41
Supercontig_12.2:3260836:3261438:-@Supercontig_12.2:3260517:3260768:-	Intron retention	0.07	0.01	0.16	0.05	0.01	0.15	0.02	0.12
Supercontig_12.2:4425433:4425665:+@Supercontig_12.2:4425855:4426911:+	Intron retention	0.3	0.26	0.34	0.1	0.07	0.14	0.2	1000000000000
Supercontig_12.2:3404179:3406049:+@Supercontig_12.2:3406130:3409122:+	Intron retention	0.09	0.02	0.21	0.09	0.03	0.2	0	0.16
Supercontig_12.2:1455889:1455991:+@Supercontig_12.2:1456049:1457142:+	Intron retention	0.89	0.67	0.99	0.87	0.64	0.99	0.02	0.27
Supercontig_12.2:4178360:4178428:+@Supercontig_12.2:4178488:4179566:+	Intron retention	0	0	0	0	0	0.01	0	0
Supercontig_12.2:236595:236948:+@Supercontig_12.2:237004:239499:+	Intron retention	0.05	0.01	0.11	0.02	0	0.08	0.03	0.12
Supercontig_12.2:2061511:2063449:+@Supercontig_12.2:2063644:2064594:+	Intron retention	0.14	0.07	0.24	0.21	0.17	0.25	-0.07	0.37
Supercontig_12.2:2805851:2806211:+@Supercontig_12.2:2806281:2807226:+	Intron retention	0.02	0.01	0.05	0.09	0	0.26	-0.07	0.17
Supercontig_12.2:523324:523609:-@Supercontig_12.2:523218:523265:-	Intron retention	0.03	0	0.08	0.03	0.01	0.09	0	0.07
Supercontig_12.2:1487974:1488955:-@Supercontig_12.2:1487070:1487908:-	Intron retention	0	0	0.01	0.01	0	0.02	-0.01	0
Supercontig_12.2:2188517:2188591:-@Supercontig_12.2:2187984:2188439:-	Intron retention	0.01	0	0.01	0	0	0.01	0.01	0
Supercontig_12.2:2460226:2460586:-@Supercontig_12.2:2459041:2460161:-	Intron retention	0.18	0.07	0.4	0.31	0.12	0.54	-0.13	0.58
Supercontig_12.2:4378382:4378457:+@Supercontig_12.2:4378518:4379048:+	Intron retention	0.01	0	0.01	0.01	0	0.02	0	0
Supercontig_12.2:3751726:3753069:-@Supercontig_12.2:3751024:3751640:-	Intron retention	0.06	0.03	0.11	0.02	0.01	0.05	0.04	0.23
Supercontig_12.2:2622741:2623740:-@Supercontig_12.2:2622230:2622572:-	Intron retention	0.68	0.59	0.76	0.41	0.36	0.45	0.27	76125.7
Supercontig_12.2:4424721:4424998:+@Supercontig_12.2:4425211:4425363:+	Intron retention	0.01	0.01	0.02	0.06	0.04	0.08	-0.05	307.97
Supercontig_12.2:3258155:3258260:+@Supercontig_12.2:3258471:3259379:+	Intron retention	0.11	0.07	0.17	0.17	0.09	0.28	-0.06	0.19
Supercontig_12.2:3125170:3125387:+@Supercontig_12.2:3125461:3126054:+	Intron retention	0.03	0.02	0.05	0.09	0.06	0.12	-0.06	15
Supercontig_12.2:642644:643278:+@Supercontig_12.2:643336:644056:+	Intron retention	0.04	0.02	0.08	0.04	0.01	0.08	0	0.07
Supercontig_12.2:2171342:2172230:+@Supercontig_12.2:2172286:2172867:+	Intron retention	0.02	0.01	0.04	0.01	0	0.03	0.01	0.03
Supercontig_12.2:2998405:2998487:-@Supercontig_12.2:2997035:2998329:-	Intron retention	0.02	0.01	0.05	0.04	0.02	0.06	-0.02	0.06
Supercontig_12.2:521494:521999:+@Supercontig_12.2:522599:522877:+	Intron retention	0.5	0.43	0.56	0.85	0.81	0.89	-0.35	1000000000000
Supercontig_12.2:1377886:1379383:-@Supercontig_12.2:1376850:1377821:-	Intron retention	0.04	0	0.12	0.05	0.01	0.1	-0.01	0.09
Supercontig_12.2:3196477:3196557:-@Supercontig_12.2:3195789:3196404:-	Intron retention	0.03	0.02	0.05	0.03	0.01	0.05	0	0.03
Supercontig_12.2:4223299:4223547:-@Supercontig_12.2:4222714:4223198:-	Intron retention	0.02	0.01	0.04	0.01	0	0.01	0.01	0.29
Supercontig_12.2:982070:982296:-@Supercontig_12.2:979916:981979:-	Intron retention	0.03	0.01	0.05	0.01	0	0.03	0.02	0.05
Supercontig_12.2:2086473:2086624:-@Supercontig_12.2:2086281:2086318:-	Intron retention	0	0	0	0	0	0.01	0	0
Supercontig_12.2:825480:826596:+@Supercontig_12.2:826683:827507:+	Intron retention	0.04	0.01	0.09	0.16	0.01	0.39	-0.12	0.39
Supercontig_12.2:1612914:1613407:+@Supercontig_12.2:1613469:1614457:+	Intron retention	0.02	0.02	0.02	0.04	0.04	0.05	-0.02	2.66591e+10
Supercontig_12.2:4405532:4405752:+@Supercontig_12.2:4406089:4406187:+	Intron retention	0	0	0	0.01	0	0.01	-0.01	0
Supercontig_12.2:709612:710657:-@Supercontig_12.2:708022:709555:-	Intron retention	0.04	0.01	0.12	0.03	0	0.1	0.01	0.09
Supercontig_12.2:2955106:2957194:-@Supercontig_12.2:2954621:2954999:-	Intron retention	0.04	0.01	0.09	0.01	0	0.04	0.03	0.1
Supercontig_12.2:3124675:3124793:+@Supercontig_12.2:3124913:3125100:+	Intron retention	0.06	0.05	0.07	0.11	0.09	0.13	-0.05	16.49
Supercontig_12.2:3365138:3365547:-@Supercontig_12.2:3363515:3364884:-	Intron retention	0.2	0.14	0.27	0.37	0.28	0.47	-0.17	6.32
Supercontig_12.2:2561269:2561720:-@Supercontig_12.2:2557810:2561215:-	Intron retention	0.02	0	0.06	0.05	0.01	0.12	-0.03	0.1
Supercontig_12.2:1585579:1585777:+@Supercontig_12.2:1585864:1586789:+	Intron retention	0.44	0.29	0.59	0.39	0.24	0.58	0.05	0.34
Supercontig_12.2:4177732:4177837:+@Supercontig_12.2:4178088:4178143:+	Intron retention	0.85	0.84	0.86	0.51	0.48	0.54	0.34	1000000000000
Supercontig_12.2:2182915:2182970:+@Supercontig_12.2:2183034:2185206:+	Intron retention	0.6	0.5	0.68	0.66	0.61	0.71	-0.06	0.26
Supercontig_12.2:4384863:4385637:+@Supercontig_12.2:4385706:4386281:+	Intron retention	0.05	0.03	0.08	0.03	0.01	0.06	0.02	0.09
Supercontig_12.2:3300528:3300691:-@Supercontig_12.2:3299470:3300408:-	Intron retention	0.02	0.01	0.03	0.04	0.02	0.06	-0.02	0.23
Supercontig_12.2:359162:360640:+@Supercontig_12.2:360713:360797:+	Intron retention	0.04	0.01	0.09	0.05	0.02	0.09	-0.01	0.07
Supercontig_12.2:853895:853957:+@Supercontig_12.2:854025:854108:+	Intron retention	0.18	0.02	0.4	0.28	0.06	0.64	-0.1	0.52
Supercontig_12.2:3534514:3534810:-@Supercontig_12.2:3534122:3534458:-	Intron retention	0.28	0.03	0.62	0.01	0	0.03	0.27	1.22
Supercontig_12.2:997077:999132:-@Supercontig_12.2:996765:996993:-	Intron retention	0.1	0.01	0.26	0.06	0.01	0.15	0.04	0.2
Supercontig_12.2:4378518:4379048:+@Supercontig_12.2:4379111:4379534:+	Intron retention	0.14	0.12	0.15	0.18	0.16	0.2	-0.04	4.71
Supercontig_12.2:2347672:2348036:+@Supercontig_12.2:2348100:2348901:+	Intron retention	0.11	0.02	0.27	0.05	0.01	0.13	0.06	0.21
Supercontig_12.2:3413052:3413936:+@Supercontig_12.2:3413990:3415068:+	Intron retention	0.02	0	0.08	0.08	0.02	0.17	-0.06	0.22
Supercontig_12.2:2515724:2516036:-@Supercontig_12.2:2515598:2515621:-	Intron retention	0.03	0.01	0.06	0.09	0.01	0.21	-0.06	0.18
Supercontig_12.2:807643:808139:+@Supercontig_12.2:808222:809513:+	Intron retention	0	0	0.01	0.03	0	0.09	-0.03	0.09
Supercontig_12.2:2614301:2616545:+@Supercontig_12.2:2616617:2617425:+	Intron retention	0.93	0.87	0.97	0.98	0.96	1	-0.05	0.4
Supercontig_12.2:39732:39879:-@Supercontig_12.2:38686:39664:-	Intron retention	0.06	0.03	0.1	0.55	0.08	0.98	-0.49	2.15
Supercontig_12.2:3158518:3159112:-@Supercontig_12.2:3157052:3158456:-	Intron retention	0.02	0.01	0.05	0.02	0.01	0.04	0	0.03
Supercontig_12.2:4178360:4178428:-@Supercontig_12.2:4178202:4178304:-	Intron retention	0.16	0.16	0.16	0.21	0.2	0.21	-0.05	1000000000000
Supercontig_12.2:2934321:2934350:+@Supercontig_12.2:2934414:2934916:+	Intron retention	0.16	0.02	0.39	0.18	0.05	0.41	-0.02	0.32
Supercontig_12.2:3454922:3455104:-@Supercontig_12.2:3454774:3454781:-	Intron retention	0.02	0.01	0.02	0.13	0.12	0.14	-0.11	1000000000000
Supercontig_12.2:3180971:3181101:+@Supercontig_12.2:3181176:3182245:+	Intron retention	0	0	0	0	0	0	0	0
Supercontig_12.2:4467400:4467446:+@Supercontig_12.2:4467506:4468439:+	Intron retention	0.57	0.1	0.97	0.33	0.04	0.82	0.24	0.88
Supercontig_12.2:2088697:2088760:-@Supercontig_12.2:2088258:2088616:-	Intron retention	0.02	0.01	0.02	0.01	0.01	0.02	0.01	0
Supercontig_12.2:4038664:4039047:-@Supercontig_12.2:4038505:4038605:-	Intron retention	0.3	0.09	0.59	0.14	0.04	0.29	0.16	0.57
Supercontig_12.2:2536337:2536359:+@Supercontig_12.2:2536427:2536654:+	Intron retention	0.07	0.03	0.12	0.08	0.02	0.21	-0.01	0.12
Supercontig_12.2:1959501:1960509:-@Supercontig_12.2:1958928:1959443:-	Intron retention	0.05	0.02	0.09	0.09	0.02	0.2	-0.04	0.13
Supercontig_12.2:3038373:3038891:+@Supercontig_12.2:3038955:3040323:+	Intron retention	0.01	0	0.02	0.02	0.01	0.06	-0.01	0.05
Supercontig_12.2:1051316:1051643:-@Supercontig_12.2:1051106:1051260:-	Intron retention	0.11	0.03	0.24	0.07	0	0.24	0.04	0.19
Supercontig_12.2:2539541:2540582:+@Supercontig_12.2:2540650:2541938:+	Intron retention	0.02	0.02	0.02	0	0	0.01	0.02	1000000000000
Supercontig_12.2:896656:896808:-@Supercontig_12.2:896510:896594:-	Intron retention	0.02	0	0.06	0.03	0.01	0.08	-0.01	0.06
Supercontig_12.2:362082:362174:-@Supercontig_12.2:360985:361486:-	Intron retention	0.42	0.36	0.49	0.73	0.67	0.79	-0.31	1000000000000
Supercontig_12.2:2349489:2351044:+@Supercontig_12.2:2351124:2351342:+	Intron retention	0.1	0.04	0.2	0.25	0.09	0.53	-0.15	0.59
Supercontig_12.2:4316511:4316864:-@Supercontig_12.2:4315802:4316415:-	Intron retention	0.37	0.22	0.58	0.34	0.18	0.53	0.03	0.35
Supercontig_12.2:1947355:1947625:+@Supercontig_12.2:1947775:1948252:+	Intron retention	0.02	0.02	0.03	0.08	0.06	0.09	-0.06	1000000000000
Supercontig_12.2:276641:276831:-@Supercontig_12.2:275717:276561:-	Intron retention	0.02	0	0.05	0.03	0.01	0.06	-0.01	0.05
Supercontig_12.2:3523473:3523596:-@Supercontig_12.2:3523355:3523402:-	Intron retention	0.01	0	0.03	0.04	0.01	0.09	-0.03	0.09
Supercontig_12.2:60536:62283:+@Supercontig_12.2:62356:63119:+	Intron retention	0.03	0.01	0.05	0.04	0.01	0.06	-0.01	0.05
Supercontig_12.2:591877:592425:-@Supercontig_12.2:590421:591809:-	Intron retention	0.05	0	0.15	0.58	0.26	0.83	-0.53	1004.02
Supercontig_12.2:3971117:3971167:-@Supercontig_12.2:3969678:3970992:-	Intron retention	0.03	0.02	0.04	0.01	0.01	0.02	0.02	0.52
Supercontig_12.2:1505005:1505295:-@Supercontig_12.2:1504154:1504950:-	Intron retention	0.5	0.27	0.79	0.14	0.01	0.36	0.36	3.04
Supercontig_12.2:990467:991123:-@Supercontig_12.2:990010:990400:-	Intron retention	0.43	0.3	0.57	0.3	0.19	0.41	0.13	0.68
Supercontig_12.2:433029:433954:+@Supercontig_12.2:434047:434576:+	Intron retention	0.01	0	0.02	0.01	0	0.03	0	0
Supercontig_12.2:37960:38253:-@Supercontig_12.2:36177:37860:-	Intron retention	0.1	0.06	0.14	0.15	0.05	0.3	-0.05	0.18
Supercontig_12.2:3863087:3863390:-@Supercontig_12.2:3862823:3862983:-	Intron retention	0.01	0	0.02	0.01	0	0.02	0	0
Supercontig_12.2:2395687:2395851:+@Supercontig_12.2:2395911:2397574:+	Intron retention	0.07	0.05	0.1	0.04	0.02	0.05	0.03	1.81
Supercontig_12.2:2440654:2441502:-@Supercontig_12.2:2439817:2440413:-	Intron retention	0.17	0.09	0.27	0.23	0.12	0.4	-0.06	0.27
Supercontig_12.2:4425211:4425363:+@Supercontig_12.2:4425433:4426858:+	Intron retention	0.02	0.01	0.03	0.03	0.01	0.05	-0.01	0.04
Supercontig_12.2:319589:320160:+@Supercontig_12.2:320268:321915:+	Intron retention	0.06	0.02	0.11	0.03	0.01	0.06	0.03	0.1
Supercontig_12.2:48901:49278:+@Supercontig_12.2:49338:49683:+	Intron retention	0.06	0.02	0.13	0.06	0.01	0.14	0	0.13
Supercontig_12.2:2193792:2194051:-@Supercontig_12.2:2193603:2193669:-	Intron retention	0.01	0	0.03	0.03	0.01	0.05	-0.02	0.06
Supercontig_12.2:2757191:2758350:-@Supercontig_12.2:2756092:2757048:-	Intron retention	0.46	0.37	0.55	0.35	0.24	0.46	0.11	0.55
Supercontig_12.2:710733:711404:-@Supercontig_12.2:709612:710657:-	Intron retention	0.08	0.02	0.16	0.1	0.04	0.18	-0.02	0.16
Supercontig_12.2:359221:360640:+@Supercontig_12.2:360713:360797:+	Intron retention	0.04	0.01	0.09	0.05	0.02	0.09	-0.01	0.08
Supercontig_12.2:2175274:2176135:+@Supercontig_12.2:2176196:2178083:+	Intron retention	0.01	0	0.03	0.01	0	0.03	0	0
Supercontig_12.2:3523856:3524139:-@Supercontig_12.2:3523473:3523596:-	Intron retention	0.01	0	0.01	0.01	0.01	0.02	0	0
Supercontig_12.2:830183:830622:-@Supercontig_12.2:829394:829708:-	Intron retention	0.72	0.67	0.76	0.81	0.77	0.84	-0.09	16.22
Supercontig_12.2:2449350:2449575:-@Supercontig_12.2:2448888:2449289:-	Intron retention	0.51	0.31	0.7	0.61	0.45	0.78	-0.1	0.47
Supercontig_12.2:3197143:3197155:-@Supercontig_12.2:3196639:3197028:-	Intron retention	0.28	0.23	0.34	0.25	0.17	0.33	0.03	0.16
Supercontig_12.2:2988136:2991059:+@Supercontig_12.2:2991114:2996985:+	Intron retention	0.06	0.01	0.19	0.07	0.02	0.17	-0.01	0.14
Supercontig_12.2:2011357:2014087:-@Supercontig_12.2:2009452:2011306:-	Intron retention	0.58	0.12	0.96	0.14	0.05	0.26	0.44	2.27
Supercontig_12.2:2949196:2949744:+@Supercontig_12.2:2949804:2950216:+	Intron retention	0.24	0.03	0.48	0.39	0.2	0.59	-0.15	0.64
Supercontig_12.2:989734:989947:-@Supercontig_12.2:988272:989674:-	Intron retention	0.06	0.02	0.1	0.1	0.05	0.15	-0.04	0.15
Supercontig_12.2:4378277:4378303:+@Supercontig_12.2:4378382:4378457:+	Intron retention	0	0	0.01	0.02	0	0.06	-0.02	0.07
Supercontig_12.2:305951:306310:+@Supercontig_12.2:306502:307168:+	Intron retention	0.29	0.2	0.4	0.22	0.13	0.32	0.07	0.28
Supercontig_12.2:3077065:3077151:+@Supercontig_12.2:3077272:3077872:+	Intron retention	0.14	0.05	0.28	0.05	0.02	0.09	0.09	0.41
Supercontig_12.2:1408903:1408950:-@Supercontig_12.2:1408479:1408820:-	Intron retention	0.2	0.09	0.33	0.1	0.01	0.37	0.1	0.74
Supercontig_12.2:2067037:2067265:-@Supercontig_12.2:2066850:2066889:-	Intron retention	0.06	0.02	0.11	0.06	0.02	0.12	0	0.08
Supercontig_12.2:2877350:2877478:+@Supercontig_12.2:2877548:2877685:+	Intron retention	0.01	0.01	0.02	0.03	0.02	0.04	-0.02	0.55
Supercontig_12.2:1568570:1571680:-@Supercontig_12.2:1567945:1568511:-	Intron retention	0.1	0.07	0.15	0.07	0.04	0.1	0.03	0.13
Supercontig_12.2:3104082:3104211:+@Supercontig_12.2:3104368:3105942:+	Intron retention	0.07	0.04	0.11	0.74	0.62	0.84	-0.67	1000000000000
Supercontig_12.2:1933114:1933561:-@Supercontig_12.2:1932714:1933020:-	Intron retention	0.13	0.05	0.24	0.69	0.5	0.83	-0.56	6.64328e+08
Supercontig_12.2:1947078:1947625:+@Supercontig_12.2:1947778:1948252:+	Intron retention	0.02	0.02	0.02	0.05	0.05	0.06	-0.03	1000000000000
Supercontig_12.2:2536957:2537790:+@Supercontig_12.2:2537847:2538074:+	Intron retention	0.05	0.04	0.07	0.26	0.21	0.31	-0.21	1000000000000
Supercontig_12.2:3755222:3755782:-@Supercontig_12.2:3754809:3755134:-	Intron retention	0.36	0.22	0.52	0.23	0.13	0.38	0.13	0.59
Supercontig_12.2:1447499:1447756:+@Supercontig_12.2:1447944:1453234:+	Intron retention	0.01	0	0.04	0.05	0.03	0.06	-0.04	0.82
Supercontig_12.2:1078030:1078360:-@Supercontig_12.2:1077366:1077940:-	Intron retention	0.04	0.01	0.09	0.61	0.38	0.84	-0.57	1.3318e+06
Supercontig_12.2:2078264:2078478:-@Supercontig_12.2:2077687:2078102:-	Intron retention	0.38	0.2	0.6	0.91	0.68	1	-0.53	82.1
Supercontig_12.2:2069976:2070301:-@Supercontig_12.2:2067680:2069837:-	Intron retention	0.02	0.01	0.04	0.05	0.03	0.08	-0.03	0.21
Supercontig_12.2:82406:82693:-@Supercontig_12.2:81670:82339:-	Intron retention	0	0	0	0	0	0	0	0
Supercontig_12.2:3435773:3435852:+@Supercontig_12.2:3435922:3436369:+	Intron retention	0	0	0	0.01	0	0.01	-0.01	0
Supercontig_12.2:1785031:1785680:-@Supercontig_12.2:1784278:1784972:-	Intron retention	0.01	0	0.01	0.02	0.01	0.02	-0.01	69.06
Supercontig_12.2:2181368:2182970:+@Supercontig_12.2:2183034:2185210:+	Intron retention	0.62	0.53	0.7	0.68	0.63	0.72	-0.06	0.23
Supercontig_12.2:2965603:2965753:-@Supercontig_12.2:2964308:2964721:-	Intron retention	0.11	0.08	0.15	0.24	0.17	0.31	-0.13	6.37
Supercontig_12.2:2705131:2705324:+@Supercontig_12.2:2705413:2706403:+	Intron retention	0.01	0.01	0.01	0.02	0.01	0.03	-0.01	0.05
Supercontig_12.2:985600:985620:-@Supercontig_12.2:985192:985422:-	Intron retention	0.14	0.08	0.22	0.42	0.28	0.56	-0.28	119.88
Supercontig_12.2:854499:854561:+@Supercontig_12.2:854635:854694:+	Intron retention	0.19	0.04	0.43	0.65	0.32	0.92	-0.46	4.68
Supercontig_12.2:3013213:3013354:+@Supercontig_12.2:3013432:3015387:+	Intron retention	0.02	0.01	0.03	0.02	0.01	0.03	0	0
Supercontig_12.2:231884:232058:+@Supercontig_12.2:232141:232973:+	Intron retention	0.01	0.01	0.02	0.03	0.02	0.04	-0.02	8.44
Supercontig_12.2:940183:940254:+@Supercontig_12.2:940319:941573:+	Intron retention	0	0	0.01	0	0	0.01	0	0
Supercontig_12.2:2543902:2544442:-@Supercontig_12.2:2541687:2543842:-	Intron retention	0.03	0	0.07	0.11	0.02	0.31	-0.08	0.23
Supercontig_12.2:3219812:3220117:+@Supercontig_12.2:3220191:3220756:+	Intron retention	0.02	0	0.05	0.21	0.13	0.3	-0.19	3.27913e+06
Supercontig_12.2:2760083:2760769:+@Supercontig_12.2:2760839:2761168:+	Intron retention	0.03	0.01	0.06	0.03	0	0.06	0	0.06
Supercontig_12.2:2336319:2336412:-@Supercontig_12.2:2334772:2336245:-	Intron retention	0.02	0	0.05	0.02	0	0.05	0	0.03
Supercontig_12.2:4424837:4424998:+@Supercontig_12.2:4425211:4425363:+	Intron retention	0.01	0.01	0.02	0.05	0.03	0.08	-0.04	314.46
Supercontig_12.2:30257:30759:+@Supercontig_12.2:31312:33086:+	Intron retention	0.28	0.2	0.38	0.27	0.22	0.33	0.01	0.13
Supercontig_12.2:4406089:4406187:+@Supercontig_12.2:4406380:4407556:+	Intron retention	0.01	0.01	0.01	0.02	0.02	0.02	-0.01	1000000000000
Supercontig_12.2:3492605:3493366:-@Supercontig_12.2:3490348:3492485:-	Intron retention	0.94	0.79	1	0.82	0.61	0.96	0.12	0.45
Supercontig_12.2:2859550:2860441:+@Supercontig_12.2:2860505:2861694:+	Intron retention	0.11	0.07	0.16	0.06	0.03	0.1	0.05	0.31
Supercontig_12.2:1806328:1807457:-@Supercontig_12.2:1806164:1806266:-	Intron retention	0.99	0.95	1	0.74	0.64	0.82	0.25	8.99463e+11
Supercontig_12.2:3754809:3755134:-@Supercontig_12.2:3753501:3754752:-	Intron retention	0.02	0	0.05	0.03	0.01	0.06	-0.01	0.06
Supercontig_12.2:65892:66079:-@Supercontig_12.2:63984:65819:-	Intron retention	0.03	0	0.09	0.05	0.01	0.11	-0.02	0.1
Supercontig_12.2:1786424:1786565:-@Supercontig_12.2:1786116:1786194:-	Intron retention	0	0	0	0.02	0.02	0.02	-0.02	1000000000000
Supercontig_12.2:2727070:2727203:+@Supercontig_12.2:2727268:2729462:+	Intron retention	0	0	0	0	0	0.01	0	0
Supercontig_12.2:360845:361934:-@Supercontig_12.2:360713:360797:-	Intron retention	0.16	0.08	0.24	0.24	0.16	0.34	-0.08	0.4
Supercontig_12.2:3018351:3018473:+@Supercontig_12.2:3018571:3019011:+	Intron retention	0.02	0.01	0.02	0.02	0.01	0.03	0	0
Supercontig_12.2:3550594:3550855:-@Supercontig_12.2:3550389:3550481:-	Intron retention	0.07	0.05	0.11	0.12	0.08	0.16	-0.05	0.24
Supercontig_12.2:2487361:2487785:-@Supercontig_12.2:2486675:2486873:-	Intron retention	0.03	0.01	0.06	0.07	0.04	0.11	-0.04	0.27
Supercontig_12.2:3813531:3813710:+@Supercontig_12.2:3814173:3814461:+	Intron retention	0.04	0.02	0.05	0.11	0.09	0.14	-0.07	215368
Supercontig_12.2:2061093:2061447:+@Supercontig_12.2:2061511:2063449:+	Intron retention	0.07	0.01	0.23	0.12	0.09	0.15	-0.05	0.39
Supercontig_12.2:4444259:4444546:-@Supercontig_12.2:4444018:4444141:-	Intron retention	0.2	0.15	0.25	0.11	0.02	0.31	0.09	0.48
Supercontig_12.2:3218973:3219397:-@Supercontig_12.2:3217822:3218893:-	Intron retention	0.03	0.01	0.06	0.05	0.02	0.1	-0.02	0.1
Supercontig_12.2:2690735:2690819:-@Supercontig_12.2:2689468:2690604:-	Intron retention	0.16	0.1	0.23	0.06	0.03	0.1	0.1	3.84
Supercontig_12.2:3966419:3967644:-@Supercontig_12.2:3966237:3966343:-	Intron retention	0.31	0.14	0.54	0.08	0.04	0.13	0.23	4.19
Supercontig_12.2:2810835:2810941:+@Supercontig_12.2:2810999:2811566:+	Intron retention	0.04	0.02	0.06	0.03	0.01	0.04	0.01	0.05
Supercontig_12.2:2673095:2673535:-@Supercontig_12.2:2671645:2673035:-	Intron retention	0.01	0.01	0.03	0.24	0.11	0.43	-0.23	251.4
Supercontig_12.2:2271636:2272237:-@Supercontig_12.2:2271486:2271553:-	Intron retention	0.01	0	0.03	0.03	0.01	0.06	-0.02	0.05
Supercontig_12.2:1512197:1513140:+@Supercontig_12.2:1513200:1514445:+	Intron retention	0.39	0.09	0.81	0.21	0.07	0.39	0.18	0.69
Supercontig_12.2:81250:81567:-@Supercontig_12.2:81152:81174:-	Intron retention	0	0	0.01	0.01	0	0.01	-0.01	0
Supercontig_12.2:3112459:3112621:-@Supercontig_12.2:3111536:3112355:-	Intron retention	0.04	0.02	0.07	0.03	0.01	0.06	0.01	0.06
Supercontig_12.2:1366805:1369922:-@Supercontig_12.2:1366696:1366745:-	Intron retention	0.01	0.01	0.01	0.02	0.01	0.03	-0.01	0.47
Supercontig_12.2:42067:42883:-@Supercontig_12.2:41526:41954:-	Intron retention	0.32	0.13	0.57	0.06	0	0.2	0.26	1.96
Supercontig_12.2:229322:230044:-@Supercontig_12.2:228054:229260:-	Intron retention	0.05	0.01	0.13	0.03	0.01	0.06	0.02	0.09
Supercontig_12.2:3964024:3964182:+@Supercontig_12.2:3964254:3967727:+	Intron retention	0.01	0	0.02	0.01	0	0.02	0	0
Supercontig_12.2:4400716:4400899:-@Supercontig_12.2:4399691:4400640:-	Intron retention	0	0	0	0	0	0.01	0	0
Supercontig_12.2:625303:625381:-@Supercontig_12.2:623234:625243:-	Intron retention	0.01	0	0.02	0.02	0.01	0.04	-0.01	0.03
Supercontig_12.2:2266566:2266935:-@Supercontig_12.2:2265000:2266506:-	Intron retention	0.04	0.01	0.08	0.17	0.07	0.3	-0.13	1.43
Supercontig_12.2:1046161:1046785:-@Supercontig_12.2:1044478:1046081:-	Intron retention	0	0	0.01	0.02	0.01	0.04	-0.02	0.22
Supercontig_12.2:3037049:3038166:-@Supercontig_12.2:3036385:3036983:-	Intron retention	0.11	0.03	0.23	0.07	0.01	0.21	0.04	0.21
Supercontig_12.2:3740345:3740964:-@Supercontig_12.2:3739991:3740276:-	Intron retention	0.12	0.05	0.21	0.04	0.01	0.09	0.08	0.37
Supercontig_12.2:2188674:2189358:-@Supercontig_12.2:2188517:2188591:-	Intron retention	1	0.99	1	0.96	0.95	0.97	0.04	1000000000000
Supercontig_12.2:3968158:3969479:+@Supercontig_12.2:3969575:3969762:+	Intron retention	0.07	0.02	0.16	0.07	0.03	0.12	0	0.1
Supercontig_12.2:2622230:2623740:-@Supercontig_12.2:2621362:2622070:-	Intron retention	0.1	0.06	0.15	0.05	0.03	0.07	0.05	0.48
Supercontig_12.2:1877926:1878028:-@Supercontig_12.2:1876647:1877817:-	Intron retention	0.21	0.07	0.46	0.19	0.1	0.29	0.02	0.26
Supercontig_12.2:2536704:2536750:+@Supercontig_12.2:2536808:2536894:+	Intron retention	0.04	0.01	0.08	0.02	0	0.06	0.02	0.08
Supercontig_12.2:2329740:2330321:-@Supercontig_12.2:2329270:2329646:-	Intron retention	0.16	0.09	0.24	0.05	0.02	0.11	0.11	1.8
Supercontig_12.2:3342200:3342732:+@Supercontig_12.2:3342869:3342896:+	Intron retention	0	0	0	0.01	0.01	0.02	-0.01	10.95
Supercontig_12.2:863476:863758:+@Supercontig_12.2:863846:863865:+	Intron retention	0	0	0	0.1	0.09	0.11	-0.1	1000000000000
Supercontig_12.2:3858130:3858426:-@Supercontig_12.2:3856150:3858075:-	Intron retention	0.02	0	0.07	0.03	0	0.07	-0.01	0.07
Supercontig_12.2:2004298:2004439:-@Supercontig_12.2:2003927:2004228:-	Intron retention	0.07	0.04	0.1	0.08	0.05	0.13	-0.01	0.09
Supercontig_12.2:546595:546924:+@Supercontig_12.2:546997:548338:+	Intron retention	0.05	0.01	0.14	0.18	0.05	0.41	-0.13	0.55
Supercontig_12.2:1898241:1898452:-@Supercontig_12.2:1897749:1898056:-	Intron retention	0.07	0.03	0.13	0.2	0.08	0.39	-0.13	0.59
Supercontig_12.2:3600198:3600262:+@Supercontig_12.2:3600316:3601130:+	Intron retention	0.08	0	0.34	0.04	0.01	0.08	0.04	0.16
Supercontig_12.2:2743731:2743854:-@Supercontig_12.2:2743336:2743642:-	Intron retention	0.01	0	0.03	0.04	0.01	0.08	-0.03	0.15
Supercontig_12.2:1697544:1698284:-@Supercontig_12.2:1697108:1697464:-	Intron retention	0.72	0.64	0.79	0.87	0.67	0.99	-0.15	0.98
Supercontig_12.2:4178360:4178428:+@Supercontig_12.2:4178488:4180433:+	Intron retention	0	0	0	0	0	0.01	0	0
Supercontig_12.2:1609629:1609964:-@Supercontig_12.2:1608885:1609576:-	Intron retention	0	0	0	0.02	0	0.05	-0.02	0.13
Supercontig_12.2:230108:230170:-@Supercontig_12.2:229322:230044:-	Intron retention	0.03	0	0.14	0.04	0.01	0.07	-0.01	0.08
Supercontig_12.2:3760463:3760900:-@Supercontig_12.2:3756943:3760366:-	Intron retention	0.28	0.18	0.42	0.3	0.2	0.43	-0.02	0.25
Supercontig_12.2:4096745:4097004:-@Supercontig_12.2:4094630:4096674:-	Intron retention	0.11	0.07	0.15	0.12	0.07	0.18	-0.01	0.11
Supercontig_12.2:2765772:2766097:+@Supercontig_12.2:2766156:2766543:+	Intron retention	0.46	0.15	0.87	0.05	0.01	0.13	0.41	4.75
Supercontig_12.2:2555239:2555625:-@Supercontig_12.2:2553455:2555170:-	Intron retention	0.01	0	0.03	0.01	0	0.03	0	0
Supercontig_12.2:4310928:4311132:+@Supercontig_12.2:4311197:4311509:+	Intron retention	0.94	0.84	0.99	0.91	0.68	1	0.03	0.18
Supercontig_12.2:1447499:1447756:+@Supercontig_12.2:1447869:1453234:+	Intron retention	0.02	0	0.07	0.09	0.05	0.13	-0.07	0.77
Supercontig_12.2:4425211:4425363:+@Supercontig_12.2:4425433:4425512:+	Intron retention	0.02	0.01	0.03	0.02	0.01	0.05	0	0.04
Supercontig_12.2:1585579:1585781:+@Supercontig_12.2:1585864:1586789:+	Intron retention	0.37	0.22	0.53	0.39	0.21	0.6	-0.02	0.37
Supercontig_12.2:3360896:3361140:+@Supercontig_12.2:3361236:3362587:+	Intron retention	0.02	0.01	0.05	0.04	0.02	0.06	-0.02	0.06
Supercontig_12.2:1612367:1612381:+@Supercontig_12.2:1612483:1612568:+	Intron retention	0.93	0.77	1	0.91	0.63	1	0.02	0.21
Supercontig_12.2:846061:846263:-@Supercontig_12.2:845455:846002:-	Intron retention	0.01	0	0.03	0.02	0.01	0.04	-0.01	0.03
Supercontig_12.2:3505556:3507542:+@Supercontig_12.2:3507607:3508674:+	Intron retention	0.28	0.16	0.4	0.1	0.04	0.2	0.18	2.47
Supercontig_12.2:1479168:1482021:-@Supercontig_12.2:1478323:1479114:-	Intron retention	0.22	0.03	0.66	0.28	0.08	0.63	-0.06	0.53
Supercontig_12.2:3787000:3787520:+@Supercontig_12.2:3787592:3788355:+	Intron retention	0.78	0.55	0.96	0.38	0.21	0.57	0.4	11.8
Supercontig_12.2:2086281:2086318:-@Supercontig_12.2:2085624:2085983:-	Intron retention	0.01	0.01	0.01	0.08	0.07	0.08	-0.07	1000000000000
Supercontig_12.2:2607929:2608359:+@Supercontig_12.2:2608558:2608862:+	Intron retention	0.04	0.02	0.08	0.29	0.22	0.36	-0.25	1000000000000
Supercontig_12.2:2587878:2588791:-@Supercontig_12.2:2587195:2587791:-	Intron retention	0.02	0.01	0.05	0.49	0.37	0.62	-0.47	1000000000000
Supercontig_12.2:3435340:3435550:+@Supercontig_12.2:3435773:3435928:+	Intron retention	0.03	0.03	0.04	0.05	0.05	0.06	-0.02	998.21
Supercontig_12.2:2297829:2298553:+@Supercontig_12.2:2298607:2300639:+	Intron retention	0.01	0	0.03	0.01	0	0.02	0	0
Supercontig_12.2:1043797:1044016:-@Supercontig_12.2:1043462:1043723:-	Intron retention	0.01	0	0.01	0.02	0.01	0.02	-0.01	3.11
Supercontig_12.2:1564370:1564754:+@Supercontig_12.2:1564839:1565348:+	Intron retention	0.36	0.17	0.62	0.55	0.32	0.78	-0.19	0.92
Supercontig_12.2:4397548:4397796:-@Supercontig_12.2:4396477:4397397:-	Intron retention	0.16	0.09	0.23	0.21	0.13	0.31	-0.05	0.21
Supercontig_12.2:3106726:3106852:-@Supercontig_12.2:3106464:3106539:-	Intron retention	0.01	0	0.01	0.06	0.05	0.07	-0.05	1000000000000
Supercontig_12.2:81670:82339:-@Supercontig_12.2:81250:81567:-	Intron retention	0.03	0.02	0.03	0.03	0.02	0.03	0	0
Supercontig_12.2:523218:523265:-@Supercontig_12.2:522976:523164:-	Intron retention	0.13	0.06	0.23	0.18	0.1	0.29	-0.05	0.2
Supercontig_12.2:2774663:2775216:+@Supercontig_12.2:2775283:2777103:+	Intron retention	0.22	0.09	0.48	0.19	0.1	0.33	0.03	0.27
Supercontig_12.2:1396980:1397263:+@Supercontig_12.2:1397346:1398379:+	Intron retention	0.96	0.87	1	0.75	0.63	0.86	0.21	10.38
Supercontig_12.2:2869921:2870350:-@Supercontig_12.2:2865141:2869826:-	Intron retention	0.02	0	0.06	0.01	0.01	0.03	0.01	0.03
Supercontig_12.2:2765500:2765719:+@Supercontig_12.2:2765772:2766097:+	Intron retention	0.05	0.01	0.14	0.08	0.02	0.18	-0.03	0.14
Supercontig_12.2:867008:867956:+@Supercontig_12.2:868019:868376:+	Intron retention	0.1	0.02	0.23	0.32	0.02	0.87	-0.22	0.6
Supercontig_12.2:1885453:1885922:-@Supercontig_12.2:1882815:1885389:-	Intron retention	0.27	0.15	0.44	0.13	0.03	0.31	0.14	0.7
Supercontig_12.2:2977658:2977917:-@Supercontig_12.2:2977160:2977471:-	Intron retention	0.01	0.01	0.01	0.05	0.04	0.06	-0.04	1000000000000
Supercontig_12.2:3106958:3107067:-@Supercontig_12.2:3106726:3106852:-	Intron retention	0.15	0.14	0.16	0.15	0.14	0.17	0	0
Supercontig_12.2:3736947:3737893:-@Supercontig_12.2:3732840:3736893:-	Intron retention	0.06	0.01	0.16	0.13	0.03	0.32	-0.07	0.28
Supercontig_12.2:174719:174837:+@Supercontig_12.2:175061:177214:+	Intron retention	0.37	0.34	0.4	0.29	0.27	0.32	0.08	13.43
Supercontig_12.2:2255719:2256148:-@Supercontig_12.2:2249083:2255665:-	Intron retention	0.84	0.69	0.95	0.79	0.7	0.88	0.05	0.26
Supercontig_12.2:1701098:1701456:+@Supercontig_12.2:1701544:1702690:+	Intron retention	0.07	0	0.21	0.05	0.02	0.09	0.02	0.17
Supercontig_12.2:3253662:3253964:-@Supercontig_12.2:3250813:3253494:-	Intron retention	0.05	0.02	0.1	0.05	0.04	0.07	0	0.06
Supercontig_12.2:2079923:2081001:+@Supercontig_12.2:2081080:2082907:+	Intron retention	0.03	0	0.07	0.16	0.08	0.27	-0.13	5.19
Supercontig_12.2:2765500:2765719:-@Supercontig_12.2:2764797:2765449:-	Intron retention	0.03	0.01	0.08	0.01	0	0.03	0.02	0.07
Supercontig_12.2:1829363:1831143:+@Supercontig_12.2:1831211:1832011:+	Intron retention	0.01	0	0.03	0.01	0	0.03	0	0
Supercontig_12.2:3429836:3429984:-@Supercontig_12.2:3429660:3429774:-	Intron retention	0.02	0.01	0.05	0.07	0.02	0.15	-0.05	0.18
Supercontig_12.2:1823913:1825741:+@Supercontig_12.2:1825800:1826393:+	Intron retention	0	0	0.01	0.01	0	0.02	-0.01	0
Supercontig_12.2:2521754:2521996:+@Supercontig_12.2:2522054:2522262:+	Intron retention	0.03	0.01	0.06	0.22	0.15	0.31	-0.19	3.42458e+07
Supercontig_12.2:939744:940254:+@Supercontig_12.2:940319:941575:+	Intron retention	0.01	0	0.01	0.01	0.01	0.02	0	0
Supercontig_12.2:2042042:2042456:+@Supercontig_12.2:2042612:2044794:+	Intron retention	0.14	0.07	0.21	0.26	0.17	0.37	-0.12	0.94
Supercontig_12.2:1811476:1811639:+@Supercontig_12.2:1811859:1813121:+	Intron retention	0.08	0.04	0.13	0.12	0.09	0.17	-0.04	0.24
Supercontig_12.2:4361369:4361822:-@Supercontig_12.2:4361255:4361316:-	Intron retention	0.24	0.17	0.32	0.22	0.15	0.31	0.02	0.17
Supercontig_12.2:3038955:3040323:+@Supercontig_12.2:3040558:3040781:+	Intron retention	0.08	0.05	0.11	0.08	0.04	0.14	0	0.08
Supercontig_12.2:4051007:4051420:-@Supercontig_12.2:4049733:4050918:-	Intron retention	0.3	0.11	0.51	0.09	0.06	0.12	0.21	2.05
Supercontig_12.2:645043:645964:+@Supercontig_12.2:646049:648625:+	Intron retention	0.02	0	0.05	0.08	0.03	0.15	-0.06	0.69
Supercontig_12.2:1062875:1064160:-@Supercontig_12.2:1062626:1062815:-	Intron retention	0.28	0.23	0.33	0.11	0.07	0.17	0.17	43.69
Supercontig_12.2:1550423:1551277:-@Supercontig_12.2:1548853:1550350:-	Intron retention	0.03	0.01	0.05	0.03	0.01	0.05	0	0.03
Supercontig_12.2:2282057:2282346:+@Supercontig_12.2:2282482:2290188:+	Intron retention	0.08	0.01	0.22	0.29	0.21	0.38	-0.21	5.59
Supercontig_12.2:2019543:2020773:+@Supercontig_12.2:2020834:2021559:+	Intron retention	0.06	0.01	0.15	0.06	0.03	0.11	0	0.09
Supercontig_12.2:3117203:3117301:-@Supercontig_12.2:3116758:3117121:-	Intron retention	0.94	0.92	0.95	0.86	0.8	0.92	0.08	2.05
Supercontig_12.2:3436500:3436667:-@Supercontig_12.2:3436007:3436369:-	Intron retention	0.01	0.01	0.02	0.11	0.1	0.11	-0.1	1000000000000
Supercontig_12.2:1947775:1948252:+@Supercontig_12.2:1948320:1948337:+	Intron retention	0.02	0.01	0.03	0.07	0.04	0.1	-0.05	14.22
Supercontig_12.2:211211:211333:-@Supercontig_12.2:211031:211143:-	Intron retention	0	0	0	0.01	0	0.01	-0.01	0
Supercontig_12.2:625496:625741:-@Supercontig_12.2:625303:625381:-	Intron retention	0.01	0.01	0.02	0.01	0.01	0.02	0	0
Supercontig_12.2:4315230:4315263:-@Supercontig_12.2:4314977:4315152:-	Intron retention	0.2	0.03	0.5	0.55	0.23	0.8	-0.35	2.01
Supercontig_12.2:829122:829325:-@Supercontig_12.2:827671:829057:-	Intron retention	0.01	0	0.02	0.02	0	0.03	-0.01	0.04
Supercontig_12.2:2534531:2534730:-@Supercontig_12.2:2532766:2534459:-	Intron retention	0.26	0.08	0.49	0.75	0.29	0.98	-0.49	6.59
Supercontig_12.2:2503556:2504183:-@Supercontig_12.2:2503044:2503503:-	Intron retention	0.07	0.05	0.1	0.04	0.01	0.09	0.03	0.17
Supercontig_12.2:1457489:1458780:+@Supercontig_12.2:1458846:1459502:+	Intron retention	0.03	0	0.09	0.03	0.01	0.08	0	0.07
Supercontig_12.2:242558:243053:+@Supercontig_12.2:243124:245901:+	Intron retention	0.05	0	0.15	0.1	0.03	0.19	-0.05	0.22
Supercontig_12.2:4177546:4177777:+@Supercontig_12.2:4178088:4178143:+	Intron retention	0.02	0.02	0.02	0.08	0.08	0.09	-0.06	1000000000000
Supercontig_12.2:1839101:1843676:-@Supercontig_12.2:1837210:1839032:-	Intron retention	0.03	0.01	0.09	0.03	0.02	0.05	0	0.06
Supercontig_12.2:3016730:3016960:+@Supercontig_12.2:3017190:3017314:+	Intron retention	0.32	0.29	0.34	0.51	0.47	0.56	-0.19	1000000000000
Supercontig_12.2:1595588:1598648:+@Supercontig_12.2:1598710:1599855:+	Intron retention	0.01	0	0.01	0.01	0.01	0.02	0	0
Supercontig_12.2:2877548:2877685:+@Supercontig_12.2:2877754:2878740:+	Intron retention	0.01	0	0.01	0.01	0	0.01	0	0
Supercontig_12.2:832389:832528:+@Supercontig_12.2:832630:833142:+	Intron retention	0.52	0.43	0.63	0.27	0.25	0.29	0.25	7.98031e+10
Supercontig_12.2:457775:457991:-@Supercontig_12.2:456447:457708:-	Intron retention	0.03	0.01	0.07	0.04	0.01	0.08	-0.01	0.06
Supercontig_12.2:2586629:2586641:-@Supercontig_12.2:2585927:2586529:-	Intron retention	0.19	0.14	0.25	0.32	0.23	0.44	-0.13	1.38
Supercontig_12.2:235938:236087:+@Supercontig_12.2:236233:236361:+	Intron retention	0.19	0.1	0.29	0.18	0.09	0.3	0.01	0.22
Supercontig_12.2:2466808:2467690:-@Supercontig_12.2:2465408:2466742:-	Intron retention	0.1	0.02	0.25	0.04	0.01	0.07	0.06	0.21
Supercontig_12.2:3133430:3133622:-@Supercontig_12.2:3131577:3133374:-	Intron retention	0.11	0.03	0.3	0.11	0.02	0.28	0	0.23
Supercontig_12.2:1605731:1606577:-@Supercontig_12.2:1605439:1605646:-	Intron retention	0.66	0.51	0.81	0.28	0.06	0.63	0.38	2.9
Supercontig_12.2:4039143:4039574:-@Supercontig_12.2:4038664:4039047:-	Intron retention	0.75	0.28	0.98	0.19	0.07	0.35	0.56	4.34
Supercontig_12.2:48029:48829:+@Supercontig_12.2:48901:49278:+	Intron retention	0.05	0.01	0.14	0.14	0.04	0.29	-0.09	0.34
Supercontig_12.2:1390971:1391102:-@Supercontig_12.2:1389841:1390861:-	Intron retention	0.01	0	0.02	0.01	0	0.02	0	0
Supercontig_12.2:2873162:2873230:+@Supercontig_12.2:2873314:2874072:+	Intron retention	0.04	0.01	0.07	0.18	0.08	0.35	-0.14	2
Supercontig_12.2:3786274:3786928:+@Supercontig_12.2:3787000:3787520:+	Intron retention	0.25	0.05	0.63	0.3	0.18	0.45	-0.05	0.52
Supercontig_12.2:3436728:3437667:-@Supercontig_12.2:3436500:3436667:-	Intron retention	0	0	0	0	0	0.01	0	0
Supercontig_12.2:4444609:4444681:-@Supercontig_12.2:4444259:4444546:-	Intron retention	0.87	0.74	0.96	0.74	0.39	1	0.13	0.52
Supercontig_12.2:1965353:1965699:+@Supercontig_12.2:1965765:1966591:+	Intron retention	0.01	0	0.04	0.01	0	0.03	0	0.03
Supercontig_12.2:3197283:3197744:-@Supercontig_12.2:3197143:3197155:-	Intron retention	0.02	0	0.06	0.09	0.02	0.19	-0.07	0.32
Supercontig_12.2:521970:522004:+@Supercontig_12.2:522086:522877:+	Intron retention	0.04	0	0.17	0.22	0.12	0.34	-0.18	7.38
Supercontig_12.2:1062626:1062815:-@Supercontig_12.2:1061668:1062562:-	Intron retention	0.06	0.03	0.09	0.02	0.01	0.05	0.04	0.21
Supercontig_12.2:3435773:3435928:+@Supercontig_12.2:3436007:3436369:+	Intron retention	0	0	0.01	0.01	0.01	0.01	-0.01	0
Supercontig_12.2:3538367:3538814:-@Supercontig_12.2:3537761:3538301:-	Intron retention	0.39	0.05	0.89	0.16	0.04	0.36	0.23	0.71
Supercontig_12.2:4343129:4343327:-@Supercontig_12.2:4341633:4343057:-	Intron retention	0.07	0.03	0.13	0.1	0.05	0.15	-0.03	0.12
Supercontig_12.2:3723739:3724221:+@Supercontig_12.2:3724304:3725061:+	Intron retention	0.35	0.1	0.72	0.27	0.08	0.56	0.08	0.59
Supercontig_12.2:2445972:2446001:-@Supercontig_12.2:2445669:2445850:-	Intron retention	0.05	0.02	0.08	0.08	0.05	0.1	-0.03	0.13
Supercontig_12.2:3807261:3807492:-@Supercontig_12.2:3805777:3807200:-	Intron retention	0.03	0	0.07	0.88	0.68	0.98	-0.85	1000000000000
Supercontig_12.2:3106726:3106980:-@Supercontig_12.2:3106464:3106539:-	Intron retention	0.01	0	0.01	0.06	0.05	0.07	-0.05	1000000000000
Supercontig_12.2:2673600:2674037:-@Supercontig_12.2:2673095:2673535:-	Intron retention	0.01	0	0.02	0.18	0.09	0.3	-0.17	1237.3
Supercontig_12.2:1482553:1483593:+@Supercontig_12.2:1483789:1485785:+	Intron retention	0.4	0.32	0.48	0.35	0.28	0.43	0.05	0.2
Supercontig_12.2:3075902:3076658:-@Supercontig_12.2:3075518:3075806:-	Intron retention	0.03	0	0.07	0.2	0.11	0.32	-0.17	10.4
Supercontig_12.2:1035691:1036416:-@Supercontig_12.2:1035016:1035600:-	Intron retention	0.02	0.01	0.06	0.03	0.01	0.06	-0.01	0.04
Supercontig_12.2:3359127:3359500:+@Supercontig_12.2:3359577:3359763:+	Intron retention	0.01	0	0.02	0.01	0	0.02	0	0
Supercontig_12.2:2573041:2573753:-@Supercontig_12.2:2567182:2572980:-	Intron retention	0.02	0.01	0.05	0.03	0	0.08	-0.01	0.06
Supercontig_12.2:3767043:3768095:+@Supercontig_12.2:3768198:3769140:+	Intron retention	0.08	0.01	0.25	0.71	0.5	0.89	-0.63	715654
Supercontig_12.2:831646:832142:+@Supercontig_12.2:832389:832528:+	Intron retention	0.03	0.01	0.06	0.02	0.02	0.03	0.01	0.03
Supercontig_12.2:3550389:3550481:-@Supercontig_12.2:3549090:3550239:-	Intron retention	0.01	0	0.02	0.01	0.01	0.02	0	0
Supercontig_12.2:2449683:2449901:-@Supercontig_12.2:2449350:2449575:-	Intron retention	0.48	0.35	0.62	0.46	0.28	0.63	0.02	0.29
Supercontig_12.2:1585579:1585781:+@Supercontig_12.2:1585861:1586789:+	Intron retention	0.65	0.38	0.95	0.46	0.25	0.71	0.19	0.8
Supercontig_12.2:3077212:3077872:+@Supercontig_12.2:3077963:3079201:+	Intron retention	0.13	0.07	0.22	0.07	0.02	0.14	0.06	0.27
Supercontig_12.2:2608558:2608862:+@Supercontig_12.2:2608918:2611456:+	Intron retention	0.01	0	0.03	0.13	0.09	0.18	-0.12	3.4215e+10
Supercontig_12.2:864130:864578:+@Supercontig_12.2:864643:865479:+	Intron retention	0	0	0	0	0	0.01	0	0
Supercontig_12.2:3400083:3400651:-@Supercontig_12.2:3399942:3400026:-	Intron retention	0.01	0	0.01	0.02	0.01	0.03	-0.01	0.04
Supercontig_12.2:4369446:4369816:+@Supercontig_12.2:4369928:4370975:+	Intron retention	0.04	0.01	0.1	0.02	0.01	0.05	0.02	0.06
Supercontig_12.2:1965765:1966591:+@Supercontig_12.2:1966650:1967811:+	Intron retention	0.03	0.01	0.07	0.03	0.01	0.06	0	0.05
Supercontig_12.2:3593085:3593368:+@Supercontig_12.2:3593432:3594776:+	Intron retention	0.01	0	0.04	0.01	0	0.02	0	0
Supercontig_12.2:3435773:3435852:-@Supercontig_12.2:3435340:3435550:-	Intron retention	0.03	0.03	0.04	0.05	0.05	0.06	-0.02	15.45
Supercontig_12.2:854169:854294:+@Supercontig_12.2:854361:854441:+	Intron retention	0.11	0.01	0.35	0.74	0.46	0.94	-0.63	2431.99
Supercontig_12.2:2402028:2402857:-@Supercontig_12.2:2401518:2401910:-	Intron retention	0.03	0.02	0.04	0.04	0.03	0.05	-0.01	0
Supercontig_12.2:2982376:2982817:-@Supercontig_12.2:2982233:2982301:-	Intron retention	0.04	0.02	0.08	0.11	0.07	0.18	-0.07	1.28
Supercontig_12.2:833755:834067:-@Supercontig_12.2:833181:833628:-	Intron retention	0.03	0.01	0.06	0.03	0.01	0.07	0	0.06
Supercontig_12.2:4424815:4424998:+@Supercontig_12.2:4425211:4425363:+	Intron retention	0.01	0.01	0.02	0.05	0.04	0.08	-0.04	1189.7
Supercontig_12.2:230862:231794:+@Supercontig_12.2:231884:232058:+	Intron retention	0.01	0	0.01	0.02	0.02	0.03	-0.01	25931
Supercontig_12.2:2872773:2873076:+@Supercontig_12.2:2873162:2873230:+	Intron retention	0.03	0.01	0.07	0.24	0.08	0.46	-0.21	2.51
Supercontig_12.2:2356605:2356890:-@Supercontig_12.2:2356042:2356530:-	Intron retention	0	0	0.01	0.01	0	0.01	-0.01	0
Supercontig_12.2:2297537:2297609:+@Supercontig_12.2:2297678:2297749:+	Intron retention	0.03	0	0.08	0.15	0.07	0.27	-0.12	1.21
Supercontig_12.2:829122:829325:-@Supercontig_12.2:827657:829057:-	Intron retention	0.01	0	0.02	0.01	0	0.04	0	0.03
Supercontig_12.2:407631:407724:-@Supercontig_12.2:407541:407577:-	Intron retention	0.07	0.02	0.14	0.07	0.03	0.12	0	0.09
Supercontig_12.2:2370159:2370221:+@Supercontig_12.2:2370426:2371818:+	Intron retention	0.21	0.14	0.29	0.19	0.12	0.26	0.02	0.14
Supercontig_12.2:4177715:4178143:+@Supercontig_12.2:4178202:4178304:+	Intron retention	0.02	0.02	0.02	0.02	0.02	0.03	0	0
Supercontig_12.2:3435922:3436369:+@Supercontig_12.2:3436500:3436667:+	Intron retention	0.02	0.01	0.02	0.12	0.11	0.12	-0.1	1000000000000
Supercontig_12.2:3359577:3359763:+@Supercontig_12.2:3359849:3360428:+	Intron retention	0.06	0.03	0.1	0.12	0.07	0.17	-0.06	0.33
Supercontig_12.2:3189538:3189712:-@Supercontig_12.2:3188786:3189448:-	Intron retention	0.06	0.01	0.15	0.13	0.03	0.3	-0.07	0.26
Supercontig_12.2:3017190:3017314:+@Supercontig_12.2:3017410:3017420:+	Intron retention	0.01	0	0.02	0.06	0.03	0.08	-0.05	3356.9
Supercontig_12.2:4410678:4411075:+@Supercontig_12.2:4411153:4411546:+	Intron retention	0.91	0.69	0.99	0.79	0.66	0.89	0.12	0.55
Supercontig_12.2:968885:969317:+@Supercontig_12.2:969389:971452:+	Intron retention	0.01	0	0.02	0.08	0.05	0.11	-0.07	2259.87
Supercontig_12.2:2815498:2816813:+@Supercontig_12.2:2816869:2816927:+	Intron retention	0.02	0.01	0.04	0.01	0	0.03	0.01	0.04
Supercontig_12.2:3724304:3725061:+@Supercontig_12.2:3725205:3725844:+	Intron retention	0.52	0.29	0.75	0.64	0.45	0.85	-0.12	0.55
Supercontig_12.2:2759149:2759976:+@Supercontig_12.2:2760083:2760769:+	Intron retention	0.05	0.03	0.07	0.02	0.01	0.04	0.03	0.33
Supercontig_12.2:623234:625243:-@Supercontig_12.2:622950:623170:-	Intron retention	0.03	0.01	0.06	0.02	0	0.06	0.01	0.05
Supercontig_12.2:1651428:1653855:-@Supercontig_12.2:1650714:1651298:-	Intron retention	0.05	0.04	0.06	0.03	0.02	0.06	0.02	0.08
Supercontig_12.2:3571448:3572321:+@Supercontig_12.2:3572416:3572798:+	Intron retention	0.01	0	0.02	0	0	0.01	0.01	0
Supercontig_12.2:2481444:2481537:+@Supercontig_12.2:2481790:2481946:+	Intron retention	0.05	0.04	0.06	0.4	0.39	0.42	-0.35	1000000000000
Supercontig_12.2:3971440:3971675:-@Supercontig_12.2:3971221:3971365:-	Intron retention	0.01	0	0.02	0.01	0	0.03	0	0
Supercontig_12.2:277201:278127:-@Supercontig_12.2:276895:277104:-	Intron retention	0.27	0.2	0.34	0.24	0.17	0.31	0.03	0.16
Supercontig_12.2:3117360:3117656:-@Supercontig_12.2:3117203:3117301:-	Intron retention	0	0	0.01	0.02	0	0.04	-0.02	0.04
Supercontig_12.2:1408903:1408945:-@Supercontig_12.2:1408479:1408820:-	Intron retention	0.21	0.09	0.36	0.12	0.01	0.37	0.09	0.5
Supercontig_12.2:2781221:2781715:-@Supercontig_12.2:2780803:2781136:-	Intron retention	0.13	0.07	0.21	0.07	0.01	0.19	0.06	0.32
Supercontig_12.2:3819380:3819750:+@Supercontig_12.2:3819961:3820224:+	Intron retention	0.22	0.06	0.48	0.18	0.07	0.32	0.04	0.31
Supercontig_12.2:4401168:4401213:-@Supercontig_12.2:4400716:4400899:-	Intron retention	0.01	0.01	0.01	0.19	0.18	0.19	-0.18	1000000000000
Supercontig_12.2:1445544:1446950:-@Supercontig_12.2:1444703:1445442:-	Intron retention	0.04	0.02	0.08	0.09	0.06	0.13	-0.05	0.6
Supercontig_12.2:1657330:1657523:-@Supercontig_12.2:1656986:1657261:-	Intron retention	0.02	0.01	0.02	0.01	0	0.01	0.01	0.11
Supercontig_12.2:2700278:2701334:-@Supercontig_12.2:2700053:2700221:-	Intron retention	0.03	0	0.1	0.04	0.01	0.09	-0.01	0.08
Supercontig_12.2:3188929:3189013:+@Supercontig_12.2:3189095:3189573:+	Intron retention	0.74	0.54	0.89	0.5	0.31	0.7	0.24	1.68
Supercontig_12.2:3196639:3197028:-@Supercontig_12.2:3196477:3196557:-	Intron retention	0	0	0.01	0.01	0	0.04	-0.01	0.03
Supercontig_12.2:890356:890425:+@Supercontig_12.2:890480:891832:+	Intron retention	0.04	0.01	0.15	0.11	0.06	0.2	-0.07	0.49
Supercontig_12.2:727364:727950:+@Supercontig_12.2:728009:730533:+	Intron retention	0.03	0.01	0.08	0.02	0	0.04	0.01	0.06
Supercontig_12.2:3300766:3300879:-@Supercontig_12.2:3300528:3300691:-	Intron retention	0.77	0.65	0.89	0.72	0.64	0.79	0.05	0.27
Supercontig_12.2:1944046:1945028:-@Supercontig_12.2:1942231:1943975:-	Intron retention	0	0	0.01	0.01	0	0.02	-0.01	0
Supercontig_12.2:2517523:2517665:-@Supercontig_12.2:2516470:2517446:-	Intron retention	0.07	0.03	0.15	0.24	0.15	0.34	-0.17	14
Supercontig_12.2:4444259:4444681:-@Supercontig_12.2:4444018:4444141:-	Intron retention	0.2	0.15	0.25	0.12	0.03	0.27	0.08	0.47
Supercontig_12.2:1791332:1791808:-@Supercontig_12.2:1790898:1791260:-	Intron retention	0.78	0.68	0.86	0.92	0.86	0.97	-0.14	10.38
Supercontig_12.2:4035384:4035891:-@Supercontig_12.2:4034930:4035319:-	Intron retention	0.31	0.11	0.6	0.93	0.8	0.99	-0.62	11718.3
Supercontig_12.2:3016869:3017314:+@Supercontig_12.2:3017410:3017420:+	Intron retention	0.01	0	0.02	0.08	0.05	0.12	-0.07	25251.5
Supercontig_12.2:2805111:2805514:+@Supercontig_12.2:2805586:2805640:+	Intron retention	0.01	0	0.01	0.05	0.01	0.15	-0.04	0.24
Supercontig_12.2:4045326:4045426:-@Supercontig_12.2:4044660:4045223:-	Intron retention	0.66	0.21	0.93	0.71	0.28	0.96	-0.05	0.87
Supercontig_12.2:4412568:4413129:-@Supercontig_12.2:4411258:4412493:-	Intron retention	0.03	0.01	0.06	0.03	0.01	0.07	0	0.05
Supercontig_12.2:351205:351615:+@Supercontig_12.2:351677:352134:+	Intron retention	0.01	0.01	0.01	0.01	0.01	0.02	0	0
Supercontig_12.2:1839101:1843272:-@Supercontig_12.2:1837210:1839032:-	Intron retention	0.03	0	0.09	0.03	0.02	0.05	0	0.06
Supercontig_12.2:860344:860432:+@Supercontig_12.2:860509:861398:+	Intron retention	0.01	0.01	0.02	0.02	0.01	0.03	-0.01	0.05
Supercontig_12.2:4013287:4013564:+@Supercontig_12.2:4014063:4014437:+	Intron retention	0.81	0.75	0.86	0.82	0.79	0.85	-0.01	0.1
Supercontig_12.2:211031:211143:-@Supercontig_12.2:208789:210975:-	Intron retention	0	0	0	0.01	0.01	0.01	-0.01	0
Supercontig_12.2:2953593:2953684:+@Supercontig_12.2:2953795:2954651:+	Intron retention	0.03	0.01	0.05	0.03	0.01	0.04	0	0.04
Supercontig_12.2:2584842:2585070:-@Supercontig_12.2:2583909:2584233:-	Intron retention	0.35	0.27	0.42	0.34	0.25	0.43	0.01	0.16
Supercontig_12.2:85046:85086:+@Supercontig_12.2:85303:85580:+	Intron retention	0.1	0.06	0.14	0.14	0.09	0.21	-0.04	0.18
Supercontig_12.2:2789736:2790189:-@Supercontig_12.2:2789457:2789636:-	Intron retention	0.05	0.01	0.09	0.09	0.04	0.16	-0.04	0.22
Supercontig_12.2:896884:897227:-@Supercontig_12.2:896656:896808:-	Intron retention	0.02	0	0.04	0.03	0	0.08	-0.01	0.05
Supercontig_12.2:1051316:1051643:-@Supercontig_12.2:1051142:1051260:-	Intron retention	0.11	0.02	0.28	0.08	0.01	0.23	0.03	0.21
Supercontig_12.2:2743928:2744335:-@Supercontig_12.2:2743731:2743854:-	Intron retention	0.03	0.02	0.05	0.03	0.01	0.05	0	0.04
Supercontig_12.2:3074270:3074316:-@Supercontig_12.2:3072629:3074206:-	Intron retention	0.03	0	0.08	0.07	0.01	0.18	-0.04	0.15
Supercontig_12.2:2765500:2765719:+@Supercontig_12.2:2765772:2766543:+	Intron retention	0.04	0	0.15	0.06	0.01	0.18	-0.02	0.15
Supercontig_12.2:1505553:1508036:-@Supercontig_12.2:1505379:1505490:-	Intron retention	0.82	0.55	0.99	0.8	0.51	0.97	0.02	0.39
Supercontig_12.2:2090095:2090351:+@Supercontig_12.2:2090453:2090468:+	Intron retention	0.01	0.01	0.02	0.01	0	0.02	0	0
Supercontig_12.2:3017775:3017961:-@Supercontig_12.2:3017410:3017420:-	Intron retention	0.04	0.03	0.05	0.14	0.12	0.16	-0.1	1000000000000
Supercontig_12.2:4359885:4360170:+@Supercontig_12.2:4360247:4361970:+	Intron retention	0.01	0	0.04	0.06	0.04	0.1	-0.05	1.43
Supercontig_12.2:3339368:3340096:-@Supercontig_12.2:3338079:3339275:-	Intron retention	0.02	0.01	0.05	0.02	0.01	0.04	0	0.03
Supercontig_12.2:407541:407577:-@Supercontig_12.2:406853:407437:-	Intron retention	0.09	0.04	0.16	0.09	0.04	0.15	0	0.1
Supercontig_12.2:2621141:2621302:-@Supercontig_12.2:2620008:2621078:-	Intron retention	0.06	0.01	0.15	0.09	0.05	0.13	-0.03	0.12
Supercontig_12.2:57518:58542:+@Supercontig_12.2:58616:58796:+	Intron retention	0.24	0.05	0.5	0.82	0.64	0.95	-0.58	1256.31
Supercontig_12.2:2705413:2706403:+@Supercontig_12.2:2706467:2706814:+	Intron retention	0.01	0.01	0.01	0.01	0	0.02	0	0
Supercontig_12.2:1612808:1612829:+@Supercontig_12.2:1612914:1613407:+	Intron retention	0	0	0	0	0	0.01	0	0
Supercontig_12.2:4381858:4384736:+@Supercontig_12.2:4384863:4385637:+	Intron retention	0.09	0.05	0.14	0.06	0.03	0.1	0.03	0.12
Supercontig_12.2:23598:23982:-@Supercontig_12.2:23311:23536:-	Intron retention	0.4	0.03	0.85	0.1	0.03	0.22	0.3	0.74
Supercontig_12.2:1815529:1816517:+@Supercontig_12.2:1816741:1816891:+	Intron retention	0.06	0.02	0.14	0.14	0.06	0.26	-0.08	0.3
Supercontig_12.2:178667:178762:-@Supercontig_12.2:178340:178576:-	Intron retention	0.03	0.01	0.06	0.04	0	0.11	-0.01	0.07
Supercontig_12.2:4240464:4240794:-@Supercontig_12.2:4240200:4240399:-	Intron retention	0.1	0	0.35	0.75	0.35	0.97	-0.65	152.26
Supercontig_12.2:3342869:3342896:+@Supercontig_12.2:3343161:3343358:+	Intron retention	0.06	0.05	0.08	0.15	0.11	0.21	-0.09	2561.15
Supercontig_12.2:1587748:1588066:+@Supercontig_12.2:1588164:1588925:+	Intron retention	0.04	0.02	0.09	0.11	0.04	0.23	-0.07	0.25
Supercontig_12.2:3301296:3301459:-@Supercontig_12.2:3301057:3301169:-	Intron retention	0.58	0.47	0.68	0.6	0.51	0.69	-0.02	0.19
Supercontig_12.2:3050844:3051711:+@Supercontig_12.2:3051797:3052306:+	Intron retention	0.02	0	0.04	0.02	0	0.06	0	0.04
Supercontig_12.2:2448096:2448578:+@Supercontig_12.2:2448635:2449890:+	Intron retention	0.02	0	0.04	0.03	0.01	0.05	-0.01	0.04
Supercontig_12.2:2392643:2392714:+@Supercontig_12.2:2392770:2393531:+	Intron retention	0.05	0.03	0.09	0.17	0.1	0.26	-0.12	6.56
Supercontig_12.2:240178:240950:-@Supercontig_12.2:239387:240113:-	Intron retention	0.03	0.01	0.07	0.09	0.03	0.2	-0.06	0.19
Supercontig_12.2:4054467:4055704:-@Supercontig_12.2:4053447:4054394:-	Intron retention	0.01	0	0.01	0.01	0	0.01	0	0
Supercontig_12.2:59495:60483:+@Supercontig_12.2:60536:62283:+	Intron retention	0.03	0.01	0.05	0.01	0	0.03	0.02	0.07
Supercontig_12.2:513535:513886:-@Supercontig_12.2:511656:513447:-	Intron retention	0.3	0.27	0.33	0.24	0.23	0.25	0.06	32.94
Supercontig_12.2:1378798:1379383:-@Supercontig_12.2:1377886:1378740:-	Intron retention	0.45	0.31	0.6	0.45	0.36	0.54	0	0.23
Supercontig_12.2:4020737:4020964:+@Supercontig_12.2:4021027:4021831:+	Intron retention	0.12	0.01	0.34	0.29	0.1	0.52	-0.17	0.84
Supercontig_12.2:236454:236521:+@Supercontig_12.2:236595:236948:+	Intron retention	0.22	0.12	0.37	0.09	0.02	0.2	0.13	0.95
Supercontig_12.2:2401324:2401377:-@Supercontig_12.2:2400757:2401183:-	Intron retention	0.03	0.01	0.05	0.02	0.01	0.05	0.01	0.03
Supercontig_12.2:2824590:2825387:+@Supercontig_12.2:2825496:2826295:+	Intron retention	0.03	0.01	0.04	0.02	0.01	0.03	0.01	0.04
Supercontig_12.2:2481215:2481301:+@Supercontig_12.2:2481444:2481537:+	Intron retention	0.07	0.07	0.08	0.14	0.13	0.15	-0.07	1000000000000
Supercontig_12.2:3131231:3131499:-@Supercontig_12.2:3130489:3131166:-	Intron retention	0.01	0	0.02	0.02	0.01	0.04	-0.01	0.04
Supercontig_12.2:2458596:2458935:-@Supercontig_12.2:2458313:2458516:-	Intron retention	0.02	0.01	0.05	0.07	0.04	0.12	-0.05	0.79
Supercontig_12.2:2343613:2344325:+@Supercontig_12.2:2344380:2344977:+	Intron retention	0.1	0.06	0.15	0.17	0.08	0.3	-0.07	0.28
Supercontig_12.2:3963581:3963946:+@Supercontig_12.2:3964024:3964182:+	Intron retention	0.01	0.01	0.02	0.01	0.01	0.02	0	0
Supercontig_12.2:3329133:3331553:-@Supercontig_12.2:3328817:3329045:-	Intron retention	0.01	0.01	0.02	0.02	0.01	0.04	-0.01	0
Supercontig_12.2:2445669:2445850:-@Supercontig_12.2:2444572:2445611:-	Intron retention	0.03	0.01	0.06	0.09	0.06	0.11	-0.06	4.33
Supercontig_12.2:4376995:4377845:+@Supercontig_12.2:4378091:4378131:+	Intron retention	0.02	0.01	0.03	0.06	0.04	0.08	-0.04	3.89
Supercontig_12.2:2704981:2705045:+@Supercontig_12.2:2705131:2705324:+	Intron retention	0.01	0	0.01	0.03	0.01	0.09	-0.02	0.1
Supercontig_12.2:1659345:1659572:-@Supercontig_12.2:1659220:1659283:-	Intron retention	0.07	0.02	0.15	0.14	0.03	0.32	-0.07	0.27
Supercontig_12.2:1783880:1783978:-@Supercontig_12.2:1783304:1783763:-	Intron retention	0.83	0.8	0.85	0.66	0.61	0.71	0.17	1000000000000
Supercontig_12.2:2282482:2290188:+@Supercontig_12.2:2290392:2291659:+	Intron retention	0.44	0.36	0.53	0.25	0.21	0.31	0.19	105.06
Supercontig_12.2:1947778:1948252:+@Supercontig_12.2:1948320:1948337:+	Intron retention	0.02	0.01	0.03	0.07	0.04	0.1	-0.05	117.95
Supercontig_12.2:3027929:3028943:+@Supercontig_12.2:3029198:3030644:+	Intron retention	0.1	0.04	0.19	0.09	0.04	0.16	0.01	0.13
Supercontig_12.2:1659220:1659283:-@Supercontig_12.2:1658906:1659156:-	Intron retention	0.04	0.01	0.1	0.07	0.03	0.14	-0.03	0.14
Supercontig_12.2:3012906:3013131:+@Supercontig_12.2:3013213:3013354:+	Intron retention	0.01	0.01	0.03	0.06	0.03	0.09	-0.05	7.95
Supercontig_12.2:2599747:2599790:+@Supercontig_12.2:2600009:2600428:+	Intron retention	0.17	0.09	0.26	0.16	0.09	0.25	0.01	0.16
Supercontig_12.2:1505379:1505490:-@Supercontig_12.2:1505005:1505295:-	Intron retention	0.14	0.04	0.28	0.13	0.05	0.23	0.01	0.2
Supercontig_12.2:3523355:3523402:-@Supercontig_12.2:3523059:3523286:-	Intron retention	0.01	0	0.03	0.04	0.02	0.08	-0.03	0.33
Supercontig_12.2:1469871:1471060:-@Supercontig_12.2:1469534:1469799:-	Intron retention	0.05	0.01	0.12	0.06	0.01	0.16	-0.01	0.11
Supercontig_12.2:1785833:1785989:-@Supercontig_12.2:1785751:1785774:-	Intron retention	0.07	0.05	0.08	0.61	0.58	0.64	-0.54	1000000000000
Supercontig_12.2:847410:847491:+@Supercontig_12.2:847569:847889:+	Intron retention	0.02	0.01	0.06	0.08	0.01	0.22	-0.06	0.15
Supercontig_12.2:1047670:1049196:+@Supercontig_12.2:1049248:1049613:+	Intron retention	0.54	0.39	0.66	0.52	0.42	0.63	0.02	0.23
Supercontig_12.2:2750615:2751482:+@Supercontig_12.2:2751599:2752349:+	Intron retention	0.04	0.02	0.07	0.02	0.01	0.04	0.02	0.09
Supercontig_12.2:3971221:3971365:-@Supercontig_12.2:3971117:3971167:-	Intron retention	0.15	0.07	0.26	0.62	0.19	0.96	-0.47	2.92
Supercontig_12.2:4401667:4401916:+@Supercontig_12.2:4402071:4402280:+	Intron retention	0.02	0.02	0.02	0.1	0.09	0.1	-0.08	1000000000000
Supercontig_12.2:3343430:3343564:+@Supercontig_12.2:3343666:3344700:+	Intron retention	0.01	0.01	0.02	0.01	0.01	0.02	0	0
Supercontig_12.2:579168:580097:+@Supercontig_12.2:580291:581801:+	Intron retention	0.04	0.02	0.07	0.02	0.01	0.04	0.02	0.09
Supercontig_12.2:350280:350849:+@Supercontig_12.2:350932:351150:+	Intron retention	0	0	0	0.01	0	0.01	-0.01	0
Supercontig_12.2:761761:762430:+@Supercontig_12.2:762490:763074:+	Intron retention	0.01	0	0.02	0	0	0.01	0.01	0
Supercontig_12.2:2358184:2358944:+@Supercontig_12.2:2359055:2359812:+	Intron retention	0.05	0.02	0.08	0.03	0.01	0.06	0.02	0.07
Supercontig_12.2:4286175:4286879:+@Supercontig_12.2:4286953:4287193:+	Intron retention	0.06	0.04	0.09	0.05	0.01	0.11	0.01	0.1
Supercontig_12.2:2727268:2729462:+@Supercontig_12.2:2729530:2729848:+	Intron retention	0	0	0	0.01	0	0.01	-0.01	0
Supercontig_12.2:2090637:2090702:+@Supercontig_12.2:2090786:2091119:+	Intron retention	0.01	0	0.01	0.02	0.01	0.02	-0.01	0
Supercontig_12.2:4222714:4223198:-@Supercontig_12.2:4219386:4222643:-	Intron retention	0.01	0.01	0.03	0.01	0	0.01	0	0.04
Supercontig_12.2:2032917:2033564:+@Supercontig_12.2:2033682:2034902:+	Intron retention	0.39	0.17	0.62	0.49	0.33	0.68	-0.1	0.46
Supercontig_12.2:854361:854441:+@Supercontig_12.2:854499:854561:+	Intron retention	0.17	0.02	0.42	0.8	0.53	0.94	-0.63	9.97613e+06
Supercontig_12.2:3974095:3974238:+@Supercontig_12.2:3974307:3975005:+	Intron retention	0.28	0.12	0.48	0.71	0.32	0.98	-0.43	3.18
Supercontig_12.2:46429:47131:+@Supercontig_12.2:47213:47761:+	Intron retention	0.04	0.01	0.12	0.12	0.04	0.22	-0.08	0.4
Supercontig_12.2:2030226:2031163:-@Supercontig_12.2:2030001:2030149:-	Intron retention	0.02	0	0.04	0.04	0.01	0.09	-0.02	0.06
Supercontig_12.2:4014063:4014437:+@Supercontig_12.2:4014591:4018727:+	Intron retention	0.06	0.03	0.12	0.11	0.07	0.15	-0.05	0.25
Supercontig_12.2:552500:552975:+@Supercontig_12.2:553048:553145:+	Intron retention	0.24	0.09	0.49	0.11	0.06	0.18	0.13	0.53
Supercontig_12.7:3133007:3133147:+@Supercontig_12.7:3133333:3136464:+	Intron retention	0.97	0.95	0.99	0.85	0.82	0.87	0.12	1000000000000
Supercontig_12.7:2545834:2545983:-@Supercontig_12.7:2545283:2545754:-	Intron retention	0.03	0.02	0.05	0.03	0.02	0.04	0	0
Supercontig_12.7:2811031:2811973:+@Supercontig_12.7:2812118:2812714:+	Intron retention	0.01	0	0.01	0.02	0.01	0.04	-0.01	0.09
Supercontig_12.7:2635148:2635487:-@Supercontig_12.7:2634972:2635086:-	Intron retention	0.03	0.01	0.07	0.21	0.1	0.34	-0.18	17.89
Supercontig_12.7:73707:74020:+@Supercontig_12.7:74091:75531:+	Intron retention	0.16	0.08	0.27	0.15	0.06	0.28	0.01	0.19
Supercontig_12.7:1532912:1533165:-@Supercontig_12.7:1530089:1532839:-	Intron retention	0.02	0	0.05	0.04	0.02	0.08	-0.02	0.1
Supercontig_12.7:1295235:1295492:-@Supercontig_12.7:1293926:1294895:-	Intron retention	0.13	0.08	0.19	0.43	0.36	0.51	-0.3	1000000000000
Supercontig_12.7:963215:963672:-@Supercontig_12.7:960314:963128:-	Intron retention	0.08	0.02	0.2	0.16	0.1	0.24	-0.08	0.42
Supercontig_12.7:2899045:2899663:-@Supercontig_12.7:2898847:2898979:-	Intron retention	0.01	0	0.04	0.48	0.12	0.91	-0.47	7.43
Supercontig_12.7:2111337:2111764:-@Supercontig_12.7:2109901:2111270:-	Intron retention	0.13	0.09	0.18	0.46	0.33	0.6	-0.33	6.99082e+07
Supercontig_12.7:77163:77512:-@Supercontig_12.7:77018:77095:-	Intron retention	0.04	0.01	0.07	0.17	0.07	0.33	-0.13	1.44
Supercontig_12.7:4114674:4115193:+@Supercontig_12.7:4115257:4115349:+	Intron retention	0.36	0.08	0.77	0.12	0.02	0.28	0.24	1.08
Supercontig_12.7:16667:17104:-@Supercontig_12.7:15421:16606:-	Intron retention	0.07	0.02	0.14	0.04	0	0.09	0.03	0.12
Supercontig_12.7:3131640:3132351:+@Supercontig_12.7:3133007:3136464:+	Intron retention	0.59	0.52	0.65	0.66	0.63	0.69	-0.07	0.69
Supercontig_12.7:1984912:1985169:+@Supercontig_12.7:1985232:1986225:+	Intron retention	0.01	0.01	0.01	0	0	0	0.01	0
Supercontig_12.7:1005353:1005633:+@Supercontig_12.7:1005690:1007545:+	Intron retention	0.04	0.01	0.07	0.05	0	0.15	-0.01	0.1
Supercontig_12.7:3864389:3864445:+@Supercontig_12.7:3865301:3865422:+	Intron retention	0.07	0.06	0.08	0.25	0.23	0.27	-0.18	1000000000000
Supercontig_12.7:3666019:3666440:+@Supercontig_12.7:3666510:3666616:+	Intron retention	0.08	0.05	0.11	0.41	0.36	0.46	-0.33	1000000000000
Supercontig_12.7:4201800:4202249:-@Supercontig_12.7:4200217:4201734:-	Intron retention	0	0	0	0.02	0	0.06	-0.02	0.04
Supercontig_12.7:2676645:2676918:+@Supercontig_12.7:2677002:2677799:+	Intron retention	0.07	0.02	0.16	0.12	0.06	0.21	-0.05	0.23
Supercontig_12.7:2663959:2664542:+@Supercontig_12.7:2664625:2665379:+	Intron retention	0.04	0.02	0.06	0.03	0.02	0.04	0.01	0.03
Supercontig_12.7:3179945:3180393:-@Supercontig_12.7:3179430:3179752:-	Intron retention	0.01	0.01	0.01	0.02	0.02	0.02	-0.01	1000000000000
Supercontig_12.7:61366:61400:+@Supercontig_12.7:61484:61724:+	Intron retention	0	0	0.01	0.01	0	0.03	-0.01	0
Supercontig_12.7:1515139:1515397:-@Supercontig_12.7:1513648:1515035:-	Intron retention	0.76	0.54	0.94	0.1	0.03	0.21	0.66	1000000000000
Supercontig_12.7:1766439:1766464:-@Supercontig_12.7:1765151:1766109:-	Intron retention	0.1	0.1	0.1	0.13	0.13	0.14	-0.03	1000000000000
Supercontig_12.7:1841954:1842174:+@Supercontig_12.7:1842256:1842596:+	Intron retention	0.04	0.01	0.1	0.08	0.03	0.16	-0.04	0.15
Supercontig_12.7:3101770:3102185:-@Supercontig_12.7:3099945:3101706:-	Intron retention	0.01	0.01	0.01	0.01	0.01	0.02	0	0
Supercontig_12.7:1464992:1465094:+@Supercontig_12.7:1465238:1466472:+	Intron retention	0.09	0.08	0.09	0.69	0.68	0.7	-0.6	1000000000000
Supercontig_12.7:3165001:3165711:-@Supercontig_12.7:3164608:3164941:-	Intron retention	0.02	0	0.07	0.01	0	0.02	0.01	0.04
Supercontig_12.7:1291812:1293866:-@Supercontig_12.7:1290796:1291651:-	Intron retention	0.1	0.05	0.16	0.22	0.14	0.31	-0.12	3.3
Supercontig_12.7:1473713:1473858:+@Supercontig_12.7:1473912:1479851:+	Intron retention	0.08	0.01	0.24	0.09	0.01	0.27	-0.01	0.23
Supercontig_12.7:2719014:2719108:+@Supercontig_12.7:2719201:2719292:+	Intron retention	0.03	0.02	0.05	0.1	0.07	0.14	-0.07	335.68
Supercontig_12.7:1732067:1733663:-@Supercontig_12.7:1730407:1732015:-	Intron retention	0.1	0.05	0.17	0.16	0.07	0.29	-0.06	0.27
Supercontig_12.7:3891835:3892104:+@Supercontig_12.7:3892343:3892493:+	Intron retention	0.01	0.01	0.01	0.02	0.02	0.02	-0.01	1000000000000
Supercontig_12.7:2128807:2129222:+@Supercontig_12.7:2129299:2132291:+	Intron retention	0.05	0.02	0.08	0.04	0.01	0.08	0.01	0.07
Supercontig_12.7:968164:968355:-@Supercontig_12.7:965938:968083:-	Intron retention	0.02	0	0.05	0.03	0.01	0.04	-0.01	0.05
Supercontig_12.7:2118815:2120667:-@Supercontig_12.7:2117820:2118745:-	Intron retention	0.51	0.2	0.83	0.3	0.1	0.54	0.21	0.73
Supercontig_12.7:1892531:1892606:-@Supercontig_12.7:1892391:1892433:-	Intron retention	0.79	0.7	0.86	0.82	0.69	0.92	-0.03	0.22
Supercontig_12.7:954584:955264:-@Supercontig_12.7:952698:954528:-	Intron retention	0.42	0.14	0.68	0.91	0.8	0.99	-0.49	337.95
Supercontig_12.7:2127557:2127612:-@Supercontig_12.7:2126931:2127490:-	Intron retention	0.01	0.01	0.02	0.02	0.01	0.02	-0.01	0
Supercontig_12.7:773055:774474:-@Supercontig_12.7:772259:772976:-	Intron retention	0.03	0.01	0.08	0.01	0	0.03	0.02	0.08
Supercontig_12.7:1766540:1767138:-@Supercontig_12.7:1766439:1766457:-	Intron retention	0.73	0.71	0.75	0.55	0.51	0.59	0.18	1000000000000
Supercontig_12.7:2950910:2951389:-@Supercontig_12.7:2948481:2950578:-	Intron retention	0.08	0.05	0.13	0.05	0.02	0.09	0.03	0.15
Supercontig_12.7:3489856:3492462:-@Supercontig_12.7:3488861:3489780:-	Intron retention	0.01	0	0.04	0.05	0.02	0.1	-0.04	0.2
Supercontig_12.7:78479:78828:-@Supercontig_12.7:77581:78411:-	Intron retention	0.03	0.02	0.04	0.04	0.03	0.06	-0.01	0.1
Supercontig_12.7:2661931:2662969:-@Supercontig_12.7:2659658:2661871:-	Intron retention	0.01	0	0.02	0.01	0	0.02	0	0
Supercontig_12.7:2487743:2488035:-@Supercontig_12.7:2487192:2487678:-	Intron retention	0.01	0	0.01	0	0	0.01	0.01	0
Supercontig_12.7:745524:746056:-@Supercontig_12.7:745371:745405:-	Intron retention	0.01	0	0.02	0.35	0.12	0.63	-0.34	47.37
Supercontig_12.7:2625580:2625680:-@Supercontig_12.7:2625161:2625520:-	Intron retention	0.05	0.01	0.13	0.16	0.08	0.28	-0.11	0.92
Supercontig_12.7:2122228:2122668:-@Supercontig_12.7:2122097:2122154:-	Intron retention	0.1	0.07	0.13	0.16	0.1	0.22	-0.06	0.35
Supercontig_12.7:2020392:2020431:-@Supercontig_12.7:2019778:2020163:-	Intron retention	0.01	0.01	0.01	0.07	0.06	0.07	-0.06	1000000000000
Supercontig_12.7:2760948:2763010:+@Supercontig_12.7:2763063:2763664:+	Intron retention	0.01	0.01	0.03	0.01	0	0.02	0	0
Supercontig_12.7:259240:259406:-@Supercontig_12.7:258559:259153:-	Intron retention	0.13	0.02	0.4	0.19	0.08	0.33	-0.06	0.36
Supercontig_12.7:962894:963128:-@Supercontig_12.7:960314:962694:-	Intron retention	0.39	0.28	0.52	0.28	0.23	0.33	0.11	0.73
Supercontig_12.7:741743:742218:+@Supercontig_12.7:742281:743321:+	Intron retention	0.01	0	0.01	0.01	0	0.02	0	0
Supercontig_12.7:1283212:1283650:+@Supercontig_12.7:1283712:1285241:+	Intron retention	0.03	0.02	0.05	0.31	0.18	0.45	-0.28	1.08482e+06
Supercontig_12.7:208094:208440:+@Supercontig_12.7:208495:208730:+	Intron retention	0.03	0.02	0.06	0.02	0.01	0.04	0.01	0.05
Supercontig_12.7:2718485:2718799:+@Supercontig_12.7:2718866:2718942:+	Intron retention	0.03	0.02	0.05	0.09	0.06	0.14	-0.06	6.35
Supercontig_12.7:4001148:4008078:-@Supercontig_12.7:3997660:4001086:-	Intron retention	0.08	0.03	0.14	0.08	0.02	0.15	0	0.11
Supercontig_12.7:2613755:2613932:+@Supercontig_12.7:2614015:2614093:+	Intron retention	0.01	0.01	0.02	0.02	0.01	0.03	-0.01	0
Supercontig_12.7:2666803:2667461:+@Supercontig_12.7:2667523:2669144:+	Intron retention	0.02	0	0.06	0.12	0.06	0.21	-0.1	4.87
Supercontig_12.7:3595418:3595485:-@Supercontig_12.7:3594777:3595339:-	Intron retention	0.15	0.08	0.22	0.06	0.03	0.11	0.09	0.94
Supercontig_12.7:1399342:1399729:-@Supercontig_12.7:1397874:1399113:-	Intron retention	0.01	0	0.02	0.07	0.06	0.08	-0.06	1000000000000
Supercontig_12.7:2698034:2700319:-@Supercontig_12.7:2697900:2697959:-	Intron retention	0	0	0.01	0.01	0	0.02	-0.01	0
Supercontig_12.7:1403764:1404671:-@Supercontig_12.7:1403080:1403695:-	Intron retention	0.17	0.08	0.27	0.64	0.43	0.83	-0.47	231.02
Supercontig_12.7:1748824:1748901:-@Supercontig_12.7:1746986:1748766:-	Intron retention	0.01	0	0.04	0.07	0.03	0.11	-0.06	0.77
Supercontig_12.7:2619509:2619946:-@Supercontig_12.7:2618474:2618502:-	Intron retention	0.36	0.33	0.4	0.27	0.24	0.29	0.09	3.19793e+08
Supercontig_12.7:3275088:3276409:-@Supercontig_12.7:3274567:3275004:-	Intron retention	0.04	0.03	0.05	0.03	0.02	0.04	0.01	0.06
Supercontig_12.7:3249976:3251229:-@Supercontig_12.7:3248940:3249919:-	Intron retention	0.02	0	0.05	0.1	0.03	0.21	-0.08	0.46
Supercontig_12.7:963215:963672:-@Supercontig_12.7:962894:963128:-	Intron retention	0.16	0.02	0.41	0.21	0.14	0.3	-0.05	0.38
Supercontig_12.7:3358707:3358896:-@Supercontig_12.7:3358235:3358635:-	Intron retention	0.02	0	0.05	0.03	0.02	0.06	-0.01	0.06
Supercontig_12.7:3532984:3535000:-@Supercontig_12.7:3531915:3532924:-	Intron retention	0.02	0.01	0.04	0.05	0.02	0.08	-0.03	0.08
Supercontig_12.7:1286814:1287444:-@Supercontig_12.7:1286398:1286756:-	Intron retention	0.08	0.01	0.18	0.12	0.05	0.22	-0.04	0.21
Supercontig_12.7:3666680:3666857:+@Supercontig_12.7:3666953:3667359:+	Intron retention	0.03	0.02	0.04	0.03	0.02	0.04	0	0
Supercontig_12.7:77035:77108:+@Supercontig_12.7:77180:77261:+	Intron retention	0.21	0.12	0.33	0.35	0.13	0.67	-0.14	0.5
Supercontig_12.7:845650:845720:-@Supercontig_12.7:845431:845555:-	Intron retention	0.02	0	0.03	0.03	0.01	0.05	-0.01	0.04
Supercontig_12.7:1464306:1464501:-@Supercontig_12.7:1463603:1463986:-	Intron retention	0.08	0.08	0.08	0.47	0.47	0.48	-0.39	1000000000000
Supercontig_12.7:3808631:3808743:+@Supercontig_12.7:3808811:3809270:+	Intron retention	0.02	0.01	0.05	0.01	0.01	0.02	0.01	0.03
Supercontig_12.7:207634:207973:+@Supercontig_12.7:208094:208440:+	Intron retention	0.01	0	0.03	0.03	0.01	0.04	-0.02	0.06
Supercontig_12.7:1494879:1494976:+@Supercontig_12.7:1495064:1497668:+	Intron retention	0.41	0.26	0.6	0.49	0.35	0.66	-0.08	0.32
Supercontig_12.7:685347:685493:-@Supercontig_12.7:684215:685248:-	Intron retention	0	0	0	0	0	0	0	0
Supercontig_12.7:3137818:3138052:+@Supercontig_12.7:3138315:3138539:+	Intron retention	0.09	0.07	0.12	0.13	0.1	0.16	-0.04	0.26
Supercontig_12.7:1463603:1463986:-@Supercontig_12.7:1462151:1463540:-	Intron retention	0	0	0	0	0	0	0	0
Supercontig_12.7:1983038:1983114:+@Supercontig_12.7:1983180:1983313:+	Intron retention	0.01	0.01	0.02	0.05	0.03	0.07	-0.04	88.68
Supercontig_12.7:1841954:1842170:+@Supercontig_12.7:1842256:1842596:+	Intron retention	0.07	0.03	0.15	0.08	0.03	0.15	-0.01	0.12
Supercontig_12.7:486950:487605:-@Supercontig_12.7:485664:486853:-	Intron retention	0.04	0.02	0.07	0.04	0.02	0.07	0	0.05
Supercontig_12.7:2876017:2876240:-@Supercontig_12.7:2875571:2875719:-	Intron retention	0.99	0.98	1	0.99	0.99	1	0	0
Supercontig_12.7:1573912:1574313:-@Supercontig_12.7:1572992:1573829:-	Intron retention	0.02	0	0.05	0.02	0.01	0.03	0	0.04
Supercontig_12.7:3791401:3792389:-@Supercontig_12.7:3790564:3791341:-	Intron retention	0.01	0	0.04	0.05	0.01	0.14	-0.04	0.11
Supercontig_12.7:272964:273275:-@Supercontig_12.7:272261:272847:-	Intron retention	0.01	0	0.01	0.02	0.01	0.03	-0.01	0
Supercontig_12.7:3507876:3509244:-@Supercontig_12.7:3506386:3507790:-	Intron retention	0.03	0.02	0.05	0.06	0.04	0.08	-0.03	0.17
Supercontig_12.7:2545138:2545208:-@Supercontig_12.7:2544165:2545045:-	Intron retention	0.03	0.01	0.05	0.04	0.02	0.07	-0.01	0.07
Supercontig_12.7:3182906:3184028:-@Supercontig_12.7:3182045:3182842:-	Intron retention	0.06	0.02	0.11	0.08	0.03	0.16	-0.02	0.1
Supercontig_12.7:400925:403669:-@Supercontig_12.7:400424:400866:-	Intron retention	0.06	0.02	0.13	0.23	0.09	0.43	-0.17	1.29
Supercontig_12.7:2588350:2589039:+@Supercontig_12.7:2589137:2590293:+	Intron retention	0.05	0	0.2	0.07	0.03	0.12	-0.02	0.2
Supercontig_12.7:1287055:1287168:-@Supercontig_12.7:1286814:1286868:-	Intron retention	0.89	0.79	0.96	0.7	0.58	0.8	0.19	4.93
Supercontig_12.7:3334222:3334376:+@Supercontig_12.7:3334457:3335831:+	Intron retention	0.02	0.01	0.03	0.07	0.05	0.1	-0.05	504.68
Supercontig_12.7:1419862:1420350:+@Supercontig_12.7:1420425:1421975:+	Intron retention	0.01	0	0.02	0.02	0.01	0.03	-0.01	0.13
Supercontig_12.7:3986351:3986461:+@Supercontig_12.7:3986530:3986620:+	Intron retention	0.09	0.02	0.2	0.45	0.13	0.79	-0.36	2.36
Supercontig_12.7:2665699:2666421:-@Supercontig_12.7:2665551:2665609:-	Intron retention	0.1	0.01	0.25	0.37	0.14	0.7	-0.27	2.02
Supercontig_12.7:1461267:1462264:+@Supercontig_12.7:1462358:1463373:+	Intron retention	0.02	0.01	0.04	0.56	0.48	0.63	-0.54	1000000000000
Supercontig_12.7:776602:776720:-@Supercontig_12.7:776135:776454:-	Intron retention	0.32	0.29	0.35	0.19	0.16	0.22	0.13	1000000000000
Supercontig_12.7:641050:641095:+@Supercontig_12.7:641168:641603:+	Intron retention	0.03	0.01	0.05	0.07	0.02	0.16	-0.04	0.17
Supercontig_12.7:831106:831806:-@Supercontig_12.7:830688:831044:-	Intron retention	0.31	0.06	0.66	0.93	0.73	1	-0.62	35877.6
Supercontig_12.7:2634849:2634903:-@Supercontig_12.7:2634392:2634784:-	Intron retention	0.01	0	0.02	0.03	0.01	0.05	-0.02	0.07
Supercontig_12.7:2722935:2723072:-@Supercontig_12.7:2722596:2722865:-	Intron retention	0.01	0	0.02	0.03	0.01	0.06	-0.02	0.08
Supercontig_12.7:1428771:1429110:-@Supercontig_12.7:1427720:1428707:-	Intron retention	0.01	0	0.03	0.02	0.01	0.05	-0.01	0.04
Supercontig_12.7:3137333:3137550:+@Supercontig_12.7:3137818:3138052:+	Intron retention	0.15	0.11	0.19	0.28	0.22	0.34	-0.13	45.98
Supercontig_12.7:1766540:1766702:-@Supercontig_12.7:1766439:1766464:-	Intron retention	0.89	0.87	0.9	0.69	0.64	0.73	0.2	1000000000000
Supercontig_12.7:2509352:2510768:-@Supercontig_12.7:2508875:2509262:-	Intron retention	0.09	0.05	0.14	0.09	0.06	0.14	0	0.08
Supercontig_12.7:3494808:3496071:+@Supercontig_12.7:3496123:3496202:+	Intron retention	0.05	0.01	0.17	0.23	0.11	0.4	-0.18	3.16
Supercontig_12.7:1949321:1949338:-@Supercontig_12.7:1948175:1949260:-	Intron retention	0.42	0.17	0.73	0.19	0.07	0.35	0.23	0.78
Supercontig_12.7:1874534:1875597:-@Supercontig_12.7:1873481:1874430:-	Intron retention	0.21	0.16	0.26	0.15	0.09	0.23	0.06	0.27
Supercontig_12.7:3769800:3770741:-@Supercontig_12.7:3769462:3769740:-	Intron retention	0.41	0.29	0.55	0.44	0.16	0.8	-0.03	0.41
Supercontig_12.7:779954:780171:+@Supercontig_12.7:780236:781659:+	Intron retention	0.07	0.04	0.1	0.02	0	0.04	0.05	1.19
Supercontig_12.7:2614015:2614093:+@Supercontig_12.7:2614266:2615197:+	Intron retention	0.03	0.02	0.04	0.07	0.05	0.1	-0.04	4.6
Supercontig_12.7:1287534:1287942:-@Supercontig_12.7:1286814:1287444:-	Intron retention	0.69	0.4	0.89	0.89	0.82	0.95	-0.2	0.81
Supercontig_12.7:208495:208730:+@Supercontig_12.7:208828:209135:+	Intron retention	0.1	0.02	0.25	0.18	0.1	0.28	-0.08	0.44
Supercontig_12.7:1895326:1895585:-@Supercontig_12.7:1895063:1895258:-	Intron retention	0.01	0.01	0.01	0.01	0.01	0.02	0	0
Supercontig_12.7:637903:638553:+@Supercontig_12.7:638633:639203:+	Intron retention	0.41	0.28	0.55	0.32	0.18	0.52	0.09	0.46
Supercontig_12.7:1307174:1307833:-@Supercontig_12.7:1306647:1307098:-	Intron retention	0	0	0	0	0	0.01	0	0
Supercontig_12.7:1965036:1966114:-@Supercontig_12.7:1963899:1964958:-	Intron retention	0.02	0.01	0.05	0.01	0	0.04	0.01	0.04
Supercontig_12.7:2075671:2075734:+@Supercontig_12.7:2075800:2075985:+	Intron retention	0.15	0.07	0.28	0.16	0.07	0.26	-0.01	0.2
Supercontig_12.7:3608470:3608729:+@Supercontig_12.7:3608883:3608995:+	Intron retention	0.04	0.02	0.07	0.08	0.01	0.2	-0.04	0.12
Supercontig_12.7:1463603:1463983:-@Supercontig_12.7:1462151:1463540:-	Intron retention	0	0	0	0	0	0	0	0
Supercontig_12.7:4192818:4192985:+@Supercontig_12.7:4193063:4193395:+	Intron retention	0.03	0.01	0.06	0.06	0.02	0.12	-0.03	0.13
Supercontig_12.7:2601785:2601952:-@Supercontig_12.7:2601058:2601718:-	Intron retention	0.06	0.01	0.15	0.24	0.09	0.44	-0.18	1.84
Supercontig_12.7:1748976:1750429:-@Supercontig_12.7:1748824:1748901:-	Intron retention	0.04	0.02	0.09	0.03	0.02	0.06	0.01	0.06
Supercontig_12.7:853000:853373:+@Supercontig_12.7:853455:855741:+	Intron retention	0.44	0.26	0.64	0.73	0.53	0.87	-0.29	2.21
Supercontig_12.7:3147822:3147920:+@Supercontig_12.7:3147983:3149645:+	Intron retention	0.03	0.01	0.05	0.02	0.01	0.05	0.01	0.04
Supercontig_12.7:3985587:3985900:+@Supercontig_12.7:3985993:3986292:+	Intron retention	0.05	0.01	0.1	0.25	0.07	0.52	-0.2	1.02
Supercontig_12.7:3468990:3469892:-@Supercontig_12.7:3468092:3468925:-	Intron retention	0.08	0.07	0.1	0.03	0.02	0.04	0.05	1000000000000
Supercontig_12.7:3215747:3216048:-@Supercontig_12.7:3214007:3215688:-	Intron retention	0.08	0.01	0.22	0.07	0.02	0.15	0.01	0.16
Supercontig_12.7:2599586:2599745:-@Supercontig_12.7:2598658:2599411:-	Intron retention	0.17	0.11	0.24	0.19	0.1	0.3	-0.02	0.15
Supercontig_12.7:1152602:1153191:+@Supercontig_12.7:1153369:1154951:+	Intron retention	0.09	0.06	0.13	0.14	0.05	0.25	-0.05	0.16
Supercontig_12.7:3296538:3296837:-@Supercontig_12.7:3296109:3296474:-	Intron retention	0.13	0.05	0.25	0.06	0.02	0.13	0.07	0.23
Supercontig_12.7:3268520:3268763:-@Supercontig_12.7:3267254:3268449:-	Intron retention	0.09	0.02	0.22	0.1	0.03	0.23	-0.01	0.18
Supercontig_12.7:1846420:1846666:-@Supercontig_12.7:1845860:1846320:-	Intron retention	0.02	0	0.05	0.04	0.01	0.1	-0.02	0.08
Supercontig_12.7:3843077:3843632:-@Supercontig_12.7:3842332:3842971:-	Intron retention	0.03	0	0.08	0.11	0.05	0.2	-0.08	1.01
Supercontig_12.7:3297771:3298087:-@Supercontig_12.7:3297536:3297671:-	Intron retention	0.03	0	0.08	0.03	0.01	0.06	0	0.06
Supercontig_12.7:3978095:3978527:-@Supercontig_12.7:3977446:3977928:-	Intron retention	0.03	0.02	0.04	0.64	0.48	0.78	-0.61	1000000000000
Supercontig_12.7:3895877:3897619:-@Supercontig_12.7:3895674:3895811:-	Intron retention	0.01	0	0.02	0.05	0.02	0.08	-0.04	0.67
Supercontig_12.7:1959188:1959315:+@Supercontig_12.7:1959386:1962014:+	Intron retention	0.1	0.02	0.22	0.03	0.01	0.07	0.07	0.23
Supercontig_12.7:1892742:1893824:-@Supercontig_12.7:1892531:1892570:-	Intron retention	0.47	0.41	0.53	0.3	0.24	0.35	0.17	25105.8
Supercontig_12.7:2486261:2486630:+@Supercontig_12.7:2486695:2486827:+	Intron retention	0.03	0.02	0.04	0.05	0.03	0.07	-0.02	0.12
Supercontig_12.7:2613414:2613556:-@Supercontig_12.7:2610367:2613324:-	Intron retention	0.06	0.02	0.15	0.07	0.04	0.11	-0.01	0.1
Supercontig_12.7:2513640:2514134:-@Supercontig_12.7:2513423:2513560:-	Intron retention	0.08	0.04	0.13	0.11	0.05	0.19	-0.03	0.13
Supercontig_12.7:2113658:2114039:-@Supercontig_12.7:2112812:2113589:-	Intron retention	0.21	0.16	0.27	0.09	0.06	0.12	0.12	27.91
Supercontig_12.7:3909043:3909080:+@Supercontig_12.7:3909153:3909279:+	Intron retention	0	0	0	0.02	0.02	0.02	-0.02	1000000000000
Supercontig_12.7:2907428:2907645:+@Supercontig_12.7:2907757:2907774:+	Intron retention	0.01	0.01	0.02	0.01	0	0.01	0	0
Supercontig_12.7:547565:547587:-@Supercontig_12.7:547269:547399:-	Intron retention	0.06	0.05	0.08	0.11	0.07	0.15	-0.05	0.63
Supercontig_12.7:397044:397939:-@Supercontig_12.7:393993:396763:-	Intron retention	0.08	0.04	0.11	0.11	0.06	0.17	-0.03	0.15
Supercontig_12.7:1446175:1447538:+@Supercontig_12.7:1447729:1449276:+	Intron retention	0.1	0.05	0.15	0.12	0.08	0.16	-0.02	0.11
Supercontig_12.7:160474:162692:-@Supercontig_12.7:159486:160405:-	Intron retention	0.21	0.13	0.3	0.02	0	0.07	0.19	68.62
Supercontig_12.7:2870527:2870604:+@Supercontig_12.7:2870707:2871783:+	Intron retention	0.96	0.9	0.99	0.85	0.69	0.95	0.11	0.54
Supercontig_12.7:998825:998921:+@Supercontig_12.7:998998:999143:+	Intron retention	0.68	0.66	0.69	0.45	0.41	0.49	0.23	1000000000000
Supercontig_12.7:3542111:3542376:-@Supercontig_12.7:3541178:3541861:-	Intron retention	0.02	0.01	0.04	0.14	0.1	0.17	-0.12	1000000000000
Supercontig_12.7:3035141:3036558:+@Supercontig_12.7:3036620:3036807:+	Intron retention	0.05	0.02	0.11	0.07	0.02	0.14	-0.02	0.1
Supercontig_12.7:789815:789894:-@Supercontig_12.7:788564:789730:-	Intron retention	0.04	0	0.12	0.09	0.03	0.18	-0.05	0.22
Supercontig_12.7:4057316:4057577:-@Supercontig_12.7:4056656:4057251:-	Intron retention	0.88	0.63	0.99	0.8	0.49	0.97	0.08	0.34
Supercontig_12.7:1565531:1566050:+@Supercontig_12.7:1566108:1568002:+	Intron retention	0.08	0	0.26	0.05	0.02	0.1	0.03	0.15
Supercontig_12.7:1969877:1971111:+@Supercontig_12.7:1971175:1972030:+	Intron retention	0.04	0.01	0.07	0.06	0.02	0.11	-0.02	0.1
Supercontig_12.7:2522850:2523118:-@Supercontig_12.7:2521626:2522778:-	Intron retention	0.03	0.01	0.05	0.03	0.02	0.06	0	0.04
Supercontig_12.7:3643528:3644975:-@Supercontig_12.7:3641722:3643467:-	Intron retention	0.09	0.04	0.16	0.35	0.26	0.46	-0.26	583.27
Supercontig_12.7:1383089:1385869:+@Supercontig_12.7:1385997:1386370:+	Intron retention	0.51	0.41	0.61	0.65	0.5	0.8	-0.14	0.77
Supercontig_12.7:1674023:1674879:+@Supercontig_12.7:1674944:1675056:+	Intron retention	0.04	0.01	0.09	0.23	0.09	0.42	-0.19	3.02
Supercontig_12.7:3541178:3541861:-@Supercontig_12.7:3539739:3541095:-	Intron retention	0.03	0.02	0.04	0.12	0.09	0.16	-0.09	7.71078e+08
Supercontig_12.7:2019778:2020163:-@Supercontig_12.7:2019272:2019715:-	Intron retention	0.02	0.01	0.03	0.01	0	0.01	0.01	0.21
Supercontig_12.7:3535374:3536215:-@Supercontig_12.7:3535079:3535300:-	Intron retention	0.09	0.05	0.14	0.02	0	0.05	0.07	2.14
Supercontig_12.7:576344:576811:+@Supercontig_12.7:576978:577958:+	Intron retention	0.98	0.92	1	0.97	0.91	1	0.01	0.06
Supercontig_12.7:3355681:3358072:-@Supercontig_12.7:3355070:3355598:-	Intron retention	0.03	0	0.08	0.07	0.03	0.13	-0.04	0.19
Supercontig_12.7:2907757:2907774:+@Supercontig_12.7:2907968:2908134:+	Intron retention	0.1	0.07	0.13	0.05	0.04	0.06	0.05	123.46
Supercontig_12.7:1894581:1894901:+@Supercontig_12.7:1895063:1895258:+	Intron retention	0.01	0.01	0.01	0.01	0	0.01	0	0
Supercontig_12.7:990309:991805:-@Supercontig_12.7:989341:990225:-	Intron retention	0.1	0.05	0.17	0.06	0.01	0.16	0.04	0.2
Supercontig_12.7:1957387:1958989:+@Supercontig_12.7:1959188:1959315:+	Intron retention	0.17	0.02	0.46	0.35	0.22	0.48	-0.18	0.81
Supercontig_12.7:71700:71944:+@Supercontig_12.7:72022:73411:+	Intron retention	0	0	0.01	0.04	0.01	0.1	-0.04	0.1
Supercontig_12.7:3797541:3797754:-@Supercontig_12.7:3797354:3797421:-	Intron retention	0.01	0	0.05	0.05	0.01	0.13	-0.04	0.2
Supercontig_12.7:578690:578947:-@Supercontig_12.7:578012:578635:-	Intron retention	0.37	0.24	0.52	0.36	0.17	0.55	0.01	0.31
Supercontig_12.7:2666495:2666937:-@Supercontig_12.7:2665699:2666421:-	Intron retention	0.17	0.07	0.31	0.26	0.09	0.49	-0.09	0.36
Supercontig_12.7:2508009:2508177:+@Supercontig_12.7:2508273:2508497:+	Intron retention	0.08	0.03	0.15	0.1	0.05	0.17	-0.02	0.13
Supercontig_12.7:2511301:2511689:+@Supercontig_12.7:2511788:2512965:+	Intron retention	0.31	0.24	0.39	0.38	0.3	0.46	-0.07	0.28
Supercontig_12.7:1156392:1157229:+@Supercontig_12.7:1157372:1157635:+	Intron retention	0.03	0.01	0.05	0.06	0.01	0.14	-0.03	0.09
Supercontig_12.7:3496265:3496338:+@Supercontig_12.7:3496410:3497639:+	Intron retention	0.25	0.13	0.42	0.34	0.25	0.44	-0.09	0.41
Supercontig_12.7:1963673:1963840:-@Supercontig_12.7:1962715:1963600:-	Intron retention	0.06	0.04	0.1	0.02	0.01	0.02	0.04	4.92
Supercontig_12.7:1503947:1504729:-@Supercontig_12.7:1503471:1503870:-	Intron retention	0.01	0.01	0.02	0.02	0.01	0.03	-0.01	0.06
Supercontig_12.7:3082457:3082648:+@Supercontig_12.7:3082725:3083317:+	Intron retention	0.03	0.02	0.04	0.04	0.02	0.06	-0.01	0.04
Supercontig_12.7:1157372:1157635:+@Supercontig_12.7:1157711:1158959:+	Intron retention	0.04	0.02	0.07	0.03	0	0.1	0.01	0.1
Supercontig_12.7:2700298:2700321:-@Supercontig_12.7:2698034:2700215:-	Intron retention	0.26	0.2	0.33	0.19	0.13	0.26	0.07	0.35
Supercontig_12.7:3978746:3978882:-@Supercontig_12.7:3978589:3978601:-	Intron retention	0.07	0.05	0.09	0.17	0.05	0.34	-0.1	0.33
Supercontig_12.7:127605:128539:-@Supercontig_12.7:126153:127334:-	Intron retention	0.04	0.02	0.06	0.04	0.03	0.06	0	0.03
Supercontig_12.7:2564110:2564382:-@Supercontig_12.7:2563502:2564034:-	Intron retention	0.01	0	0.02	0.02	0.01	0.03	-0.01	0
Supercontig_12.7:3528183:3529086:+@Supercontig_12.7:3529146:3529760:+	Intron retention	0.07	0.01	0.22	0.15	0.03	0.34	-0.08	0.28
Supercontig_12.7:3853175:3854319:-@Supercontig_12.7:3853048:3853102:-	Intron retention	0.04	0	0.11	0.19	0.07	0.34	-0.15	1.83
Supercontig_12.7:3340660:3340796:+@Supercontig_12.7:3340930:3341391:+	Intron retention	0.08	0.04	0.14	0.09	0.04	0.16	-0.01	0.12
Supercontig_12.7:1374692:1375172:-@Supercontig_12.7:1372499:1374534:-	Intron retention	0.14	0.01	0.42	0.26	0.13	0.41	-0.12	0.64
Supercontig_12.7:2735484:2735500:-@Supercontig_12.7:2734859:2735422:-	Intron retention	0.01	0	0.01	0.01	0	0.02	0	0
Supercontig_12.7:1356915:1357283:+@Supercontig_12.7:1357392:1358712:+	Intron retention	0.04	0.03	0.06	0.05	0.02	0.1	-0.01	0.06
Supercontig_12.7:1306647:1307098:-@Supercontig_12.7:1305454:1306588:-	Intron retention	0.01	0.01	0.02	0.01	0	0.02	0	0
Supercontig_12.7:2044402:2044627:+@Supercontig_12.7:2044694:2047224:+	Intron retention	0.02	0	0.1	0.03	0.01	0.07	-0.01	0.07
Supercontig_12.7:853325:855741:+@Supercontig_12.7:855804:856063:+	Intron retention	0.06	0	0.18	0.12	0.03	0.33	-0.06	0.28
Supercontig_12.7:1394529:1395528:+@Supercontig_12.7:1395583:1396107:+	Intron retention	0	0	0.01	0.01	0	0.02	-0.01	0
Supercontig_12.7:1717900:1718714:-@Supercontig_12.7:1716312:1717838:-	Intron retention	0.04	0.02	0.08	0.1	0.06	0.16	-0.06	0.41
Supercontig_12.7:4057639:4057818:-@Supercontig_12.7:4057316:4057577:-	Intron retention	0.69	0.51	0.85	0.92	0.76	0.99	-0.23	2
Supercontig_12.7:3924686:3924716:+@Supercontig_12.7:3924840:3925296:+	Intron retention	0.04	0.03	0.05	0.06	0.04	0.08	-0.02	0.06
Supercontig_12.7:2950910:2951389:-@Supercontig_12.7:2950702:2950844:-	Intron retention	0.31	0.17	0.5	0.07	0.03	0.18	0.24	6.52
Supercontig_12.7:2987906:2987992:+@Supercontig_12.7:2988056:2990373:+	Intron retention	0.12	0.05	0.21	0.25	0.2	0.31	-0.13	2.55
Supercontig_12.7:845775:846037:-@Supercontig_12.7:845650:845720:-	Intron retention	0.02	0.01	0.05	0.01	0	0.05	0.01	0.05
Supercontig_12.7:3172127:3173001:-@Supercontig_12.7:3171962:3172063:-	Intron retention	0.36	0.23	0.5	0.37	0.21	0.54	-0.01	0.29
Supercontig_12.7:1981588:1981739:-@Supercontig_12.7:1979008:1981522:-	Intron retention	0.08	0	0.23	0.11	0.03	0.25	-0.03	0.21
Supercontig_12.7:3864009:3864284:+@Supercontig_12.7:3864389:3864445:+	Intron retention	0.93	0.91	0.94	0.88	0.86	0.9	0.05	2.43
Supercontig_12.7:127605:128808:-@Supercontig_12.7:126179:127334:-	Intron retention	0.04	0.02	0.06	0.05	0.04	0.06	-0.01	0.04
Supercontig_12.7:2695185:2695402:+@Supercontig_12.7:2695539:2695782:+	Intron retention	0.15	0.11	0.2	0.1	0.07	0.14	0.05	0.33
Supercontig_12.7:1892391:1892433:-@Supercontig_12.7:1891554:1892248:-	Intron retention	0.26	0.21	0.31	0.36	0.27	0.45	-0.1	0.65
Supercontig_12.7:1295848:1296083:-@Supercontig_12.7:1293926:1294895:-	Intron retention	0.14	0.1	0.17	0.41	0.37	0.45	-0.27	1000000000000
Supercontig_12.7:2784686:2785750:-@Supercontig_12.7:2784497:2784599:-	Intron retention	0.04	0.01	0.11	0.03	0	0.08	0.01	0.07
Supercontig_12.7:2609254:2609780:-@Supercontig_12.7:2609114:2609166:-	Intron retention	0.03	0.01	0.07	0.06	0.02	0.12	-0.03	0.11
Supercontig_12.7:2813195:2815876:-@Supercontig_12.7:2812467:2813122:-	Intron retention	0.01	0	0.02	0.02	0.01	0.04	-0.01	0.08
Supercontig_12.7:2986959:2987851:+@Supercontig_12.7:2987906:2987992:+	Intron retention	0.08	0.03	0.15	0.08	0.05	0.11	0	0.09
Supercontig_12.7:3147173:3147753:+@Supercontig_12.7:3147822:3147920:+	Intron retention	0.14	0.1	0.18	0.15	0.11	0.19	-0.01	0.08
Supercontig_12.7:547269:547399:-@Supercontig_12.7:546038:547201:-	Intron retention	0.03	0.02	0.04	0.04	0.02	0.07	-0.01	0.04
Supercontig_12.7:3843903:3844758:-@Supercontig_12.7:3843332:3843632:-	Intron retention	0.08	0.05	0.12	0.29	0.24	0.35	-0.21	1000000000000
Supercontig_12.7:529212:529607:-@Supercontig_12.7:528489:529124:-	Intron retention	0.32	0.14	0.56	0.54	0.34	0.73	-0.22	1.02
Supercontig_12.7:3121316:3121547:-@Supercontig_12.7:3119598:3121211:-	Intron retention	0.08	0.04	0.14	0.07	0.02	0.15	0.01	0.12
Supercontig_12.7:3908479:3908716:+@Supercontig_12.7:3909043:3909080:+	Intron retention	0	0	0.01	0.02	0.02	0.03	-0.02	1000000000000
Supercontig_12.7:3140514:3140637:+@Supercontig_12.7:3140738:3141963:+	Intron retention	0.01	0	0.01	0.02	0.01	0.03	-0.01	0.11
Supercontig_12.7:3630400:3631170:-@Supercontig_12.7:3628280:3630330:-	Intron retention	0.29	0.13	0.5	0.22	0.07	0.39	0.07	0.34
Supercontig_12.7:778562:778592:-@Supercontig_12.7:777642:778499:-	Intron retention	0.02	0.01	0.05	0.02	0.01	0.06	0	0.04
Supercontig_12.7:2484563:2485201:-@Supercontig_12.7:2484069:2484407:-	Intron retention	0.03	0.02	0.05	0.06	0.05	0.08	-0.03	1.03
Supercontig_12.7:2486695:2486827:+@Supercontig_12.7:2486885:2486963:+	Intron retention	0.09	0.07	0.1	0.1	0.07	0.14	-0.01	0.07
Supercontig_12.7:2713696:2713836:+@Supercontig_12.7:2713928:2714337:+	Intron retention	0.06	0.02	0.14	0.09	0.04	0.18	-0.03	0.15
Supercontig_12.7:3280952:3281069:-@Supercontig_12.7:3278412:3280892:-	Intron retention	0.05	0.02	0.09	0.06	0.03	0.09	-0.01	0.07
Supercontig_12.7:3243843:3247655:-@Supercontig_12.7:3243443:3243761:-	Intron retention	0.42	0.33	0.51	0.21	0.15	0.28	0.21	77.25
Supercontig_12.7:2491125:2491196:+@Supercontig_12.7:2491252:2491339:+	Intron retention	0.02	0.01	0.02	0.03	0.02	0.05	-0.01	0.57
Supercontig_12.7:425321:425929:+@Supercontig_12.7:426007:426973:+	Intron retention	0	0	0.01	0.02	0.01	0.04	-0.02	0.21
Supercontig_12.7:528489:529124:-@Supercontig_12.7:525789:528408:-	Intron retention	0.88	0.75	0.96	0.55	0.4	0.69	0.33	92.87
Supercontig_12.7:3204994:3205022:-@Supercontig_12.7:3204796:3204913:-	Intron retention	0.32	0.07	0.69	0.07	0.01	0.19	0.25	1.29
Supercontig_12.7:3641359:3641687:+@Supercontig_12.7:3641799:3642228:+	Intron retention	0.31	0.14	0.54	0.25	0.08	0.54	0.06	0.47
Supercontig_12.7:405343:405682:+@Supercontig_12.7:405732:405880:+	Intron retention	0.29	0.03	0.67	0.65	0.1	0.97	-0.36	1.88
Supercontig_12.7:635306:636658:-@Supercontig_12.7:635103:635244:-	Intron retention	0.02	0	0.05	0.03	0.01	0.07	-0.01	0.07
Supercontig_12.7:3925676:3925899:-@Supercontig_12.7:3925315:3925555:-	Intron retention	0.31	0.16	0.49	0.38	0.18	0.6	-0.07	0.36
Supercontig_12.7:3297536:3297671:-@Supercontig_12.7:3297084:3297458:-	Intron retention	0.02	0	0.06	0.01	0	0.03	0.01	0.03
Supercontig_12.7:456662:457336:-@Supercontig_12.7:455122:456588:-	Intron retention	0.4	0.19	0.7	0.6	0.21	0.96	-0.2	0.85
Supercontig_12.7:1675116:1675299:+@Supercontig_12.7:1675399:1675744:+	Intron retention	0.23	0.17	0.28	0.47	0.33	0.6	-0.24	25.8
Supercontig_12.7:2060110:2060259:-@Supercontig_12.7:2059683:2060005:-	Intron retention	0.64	0.52	0.75	0.58	0.49	0.66	0.06	0.25
Supercontig_12.7:1176499:1177377:-@Supercontig_12.7:1176211:1176434:-	Intron retention	0.93	0.85	0.98	0.64	0.5	0.77	0.29	1745.39
Supercontig_12.7:6269:6373:-@Supercontig_12.7:5593:6215:-	Intron retention	0.22	0.07	0.41	0.45	0.3	0.61	-0.23	1.74
Supercontig_12.7:3881229:3888592:+@Supercontig_12.7:3888690:3889434:+	Intron retention	0.05	0.03	0.09	0.02	0.01	0.04	0.03	0.15
Supercontig_12.7:805344:805814:+@Supercontig_12.7:805903:807098:+	Intron retention	0.91	0.71	0.99	0.46	0.33	0.6	0.45	249.86
Supercontig_12.7:2714918:2715726:+@Supercontig_12.7:2715821:2716051:+	Intron retention	0.09	0.04	0.15	0.11	0.05	0.19	-0.02	0.12
Supercontig_12.7:1855292:1855699:+@Supercontig_12.7:1855759:1855892:+	Intron retention	0.07	0.01	0.21	0.02	0	0.04	0.05	0.15
Supercontig_12.7:409145:410038:-@Supercontig_12.7:408833:409072:-	Intron retention	0.31	0.1	0.57	0.23	0.03	0.59	0.08	0.65
Supercontig_12.7:119194:120018:-@Supercontig_12.7:118457:119109:-	Intron retention	0.1	0.01	0.32	0.53	0.1	1	-0.43	1.71
Supercontig_12.7:870517:870790:+@Supercontig_12.7:870916:871336:+	Intron retention	0.02	0.01	0.03	0.02	0.01	0.03	0	0
Supercontig_12.7:3709553:3709661:-@Supercontig_12.7:3709089:3709450:-	Intron retention	0.29	0.12	0.53	0.31	0.14	0.56	-0.02	0.4
Supercontig_12.7:4155062:4156266:+@Supercontig_12.7:4156339:4158498:+	Intron retention	0.06	0.03	0.11	0.16	0.05	0.32	-0.1	0.36
Supercontig_12.7:61484:61724:+@Supercontig_12.7:61853:62582:+	Intron retention	0.06	0.03	0.08	0.04	0.02	0.08	0.02	0.07
Supercontig_12.7:2695539:2695782:+@Supercontig_12.7:2695904:2695999:+	Intron retention	0.02	0.01	0.04	0.05	0.03	0.07	-0.03	0.18
Supercontig_12.7:3212316:3213701:-@Supercontig_12.7:3210973:3212234:-	Intron retention	0.24	0.06	0.54	0.15	0.01	0.37	0.09	0.41
Supercontig_12.7:2132854:2132969:+@Supercontig_12.7:2133044:2133216:+	Intron retention	0.97	0.94	0.98	0.95	0.92	0.98	0.02	0.07
Supercontig_12.7:2506768:2507929:+@Supercontig_12.7:2508009:2508177:+	Intron retention	0.05	0.02	0.08	0.13	0.09	0.18	-0.08	2.65
Supercontig_12.7:1850488:1850746:-@Supercontig_12.7:1850282:1850365:-	Intron retention	0.07	0.02	0.14	0.08	0.06	0.11	-0.01	0.1
Supercontig_12.7:745371:745405:-@Supercontig_12.7:744988:745242:-	Intron retention	0.07	0.04	0.11	0.18	0.03	0.45	-0.11	0.29
Supercontig_12.7:1913054:1913569:+@Supercontig_12.7:1913625:1917065:+	Intron retention	0.07	0.01	0.17	0.19	0.05	0.42	-0.12	0.38
Supercontig_12.7:2588843:2589039:+@Supercontig_12.7:2589137:2590293:+	Intron retention	0.08	0	0.23	0.06	0.03	0.11	0.02	0.17
Supercontig_12.7:2659658:2661871:-@Supercontig_12.7:2659104:2659551:-	Intron retention	0.14	0.11	0.18	0.15	0.12	0.19	-0.01	0.07
Supercontig_12.7:4177264:4178121:+@Supercontig_12.7:4178399:4178951:+	Intron retention	0.02	0.01	0.04	0.04	0.03	0.05	-0.02	0.08
Supercontig_12.7:1766719:1766901:-@Supercontig_12.7:1765151:1766665:-	Intron retention	0	0	0	0.03	0.03	0.03	-0.03	1000000000000
Supercontig_12.7:2945887:2946327:-@Supercontig_12.7:2943678:2945749:-	Intron retention	0.42	0.34	0.51	0.17	0.11	0.23	0.25	5.30753e+07
Supercontig_12.7:1660366:1660661:-@Supercontig_12.7:1660267:1660310:-	Intron retention	0.14	0.04	0.28	0.46	0.25	0.66	-0.32	13.76
Supercontig_12.7:2736731:2737209:-@Supercontig_12.7:2735920:2736631:-	Intron retention	0.02	0.01	0.02	0.02	0.02	0.03	0	0
Supercontig_12.7:3862622:3862679:+@Supercontig_12.7:3862763:3863465:+	Intron retention	0.45	0.23	0.7	0.95	0.85	0.99	-0.5	26735.2
Supercontig_12.7:6447:6962:-@Supercontig_12.7:6269:6373:-	Intron retention	0.13	0.03	0.27	0.33	0.2	0.48	-0.2	1.68
Supercontig_12.7:635103:635244:-@Supercontig_12.7:634327:635031:-	Intron retention	0.06	0.02	0.11	0.1	0.05	0.17	-0.04	0.17
Supercontig_12.7:4218638:4219228:-@Supercontig_12.7:4216449:4218570:-	Intron retention	0.26	0.24	0.29	0.03	0.01	0.05	0.23	1000000000000
Supercontig_12.7:1921800:1921986:+@Supercontig_12.7:1922041:1924712:+	Intron retention	0.06	0.01	0.15	0.1	0.05	0.16	-0.04	0.18
Supercontig_12.7:2846567:2846683:-@Supercontig_12.7:2846320:2846509:-	Intron retention	0.02	0	0.06	0.25	0.04	0.55	-0.23	1.83
Supercontig_12.7:43166:43367:-@Supercontig_12.7:39525:43098:-	Intron retention	0.05	0.01	0.14	0.13	0.04	0.27	-0.08	0.38
Supercontig_12.7:1765151:1766665:-@Supercontig_12.7:1764715:1765085:-	Intron retention	0.01	0.01	0.02	0.02	0.01	0.02	-0.01	0
Supercontig_12.7:3243443:3246470:-@Supercontig_12.7:3241126:3243313:-	Intron retention	0.06	0.03	0.11	0.11	0.07	0.15	-0.05	0.21
Supercontig_12.7:2509352:2510772:-@Supercontig_12.7:2508875:2509262:-	Intron retention	0.09	0.05	0.13	0.09	0.06	0.14	0	0.08
Supercontig_12.7:2816869:2816918:-@Supercontig_12.7:2816627:2816753:-	Intron retention	0.04	0.01	0.08	0.04	0.01	0.11	0	0.08
Supercontig_12.7:2075579:2075610:+@Supercontig_12.7:2075671:2075734:+	Intron retention	0.06	0	0.27	0.16	0.03	0.38	-0.1	0.37
Supercontig_12.7:2572273:2572399:+@Supercontig_12.7:2572486:2572902:+	Intron retention	0.08	0.02	0.21	0.05	0	0.15	0.03	0.19
Supercontig_12.7:3333896:3334146:+@Supercontig_12.7:3334222:3334376:+	Intron retention	0.04	0.02	0.07	0.09	0.05	0.12	-0.05	0.32
Supercontig_12.7:1765151:1766109:-@Supercontig_12.7:1764461:1765085:-	Intron retention	0.01	0.01	0.01	0.01	0.01	0.02	0	0
Supercontig_12.7:1899579:1902079:+@Supercontig_12.7:1902193:1902469:+	Intron retention	0.87	0.77	0.95	0.8	0.56	0.98	0.07	0.34
Supercontig_12.7:2794995:2795451:-@Supercontig_12.7:2794737:2794893:-	Intron retention	0.37	0.24	0.52	0.21	0.15	0.28	0.16	1.48
Supercontig_12.7:1362270:1362870:+@Supercontig_12.7:1362933:1364316:+	Intron retention	0.01	0	0.02	0.03	0.01	0.05	-0.02	0.11
Supercontig_12.7:727518:728541:+@Supercontig_12.7:728593:731118:+	Intron retention	0.17	0.1	0.26	0.2	0.14	0.28	-0.03	0.17
Supercontig_12.7:1995870:1996663:+@Supercontig_12.7:1996729:1997151:+	Intron retention	0.15	0.11	0.2	0.16	0.12	0.21	-0.01	0.09
Supercontig_12.7:2601058:2601718:-@Supercontig_12.7:2600111:2601000:-	Intron retention	0.25	0.11	0.41	0.57	0.27	0.89	-0.32	1.62
Supercontig_12.7:3894765:3894990:+@Supercontig_12.7:3895087:3895320:+	Intron retention	0.76	0.69	0.82	0.66	0.52	0.79	0.1	0.45
Supercontig_12.7:2483617:2484009:-@Supercontig_12.7:2482904:2483560:-	Intron retention	0.02	0.01	0.04	0.04	0.01	0.06	-0.02	0.04
Supercontig_12.7:3041529:3041574:+@Supercontig_12.7:3041707:3041920:+	Intron retention	0.01	0	0.01	0.02	0.01	0.02	-0.01	0.51
Supercontig_12.7:26465:26571:+@Supercontig_12.7:26684:27256:+	Intron retention	0.03	0.02	0.04	0.05	0.03	0.08	-0.02	0.25
Supercontig_12.7:2608170:2608874:-@Supercontig_12.7:2607037:2608094:-	Intron retention	0	0	0.01	0.01	0.01	0.02	-0.01	0
Supercontig_12.7:178902:179487:+@Supercontig_12.7:179579:179927:+	Intron retention	0	0	0.01	0.01	0	0.03	-0.01	0.03
Supercontig_12.7:2618474:2618502:-@Supercontig_12.7:2617691:2618006:-	Intron retention	0.12	0.11	0.14	0.07	0.05	0.08	0.05	1.88216e+10
Supercontig_12.7:233814:234252:+@Supercontig_12.7:234357:237300:+	Intron retention	0.01	0	0.02	0.04	0.02	0.06	-0.03	0.35
Supercontig_12.7:2625756:2629013:-@Supercontig_12.7:2625580:2625680:-	Intron retention	0.02	0	0.06	0.05	0.01	0.12	-0.03	0.11
Supercontig_12.7:3979780:3980064:-@Supercontig_12.7:3979181:3979687:-	Intron retention	0.06	0.03	0.09	0.36	0.19	0.56	-0.3	1003.35
Supercontig_12.7:3854660:3854668:-@Supercontig_12.7:3854377:3854599:-	Intron retention	0.06	0.01	0.12	0.1	0.03	0.22	-0.04	0.16
Supercontig_12.7:2717675:2718317:-@Supercontig_12.7:2716464:2717590:-	Intron retention	0.04	0.02	0.07	0.07	0.05	0.1	-0.03	0.14
Supercontig_12.7:2749668:2749889:-@Supercontig_12.7:2749369:2749492:-	Intron retention	0.78	0.68	0.87	0.28	0.08	0.49	0.5	317250
Supercontig_12.7:2677860:2678840:+@Supercontig_12.7:2678955:2679507:+	Intron retention	0.11	0.04	0.21	0.05	0.01	0.13	0.06	0.28
Supercontig_12.7:3208644:3209698:-@Supercontig_12.7:3207527:3208579:-	Intron retention	0.02	0	0.06	0.01	0.01	0.02	0.01	0.04
Supercontig_12.7:1892802:1893207:-@Supercontig_12.7:1892531:1892606:-	Intron retention	0.29	0.26	0.32	0.18	0.15	0.21	0.11	2.13223e+11
Supercontig_12.7:3092211:3093631:+@Supercontig_12.7:3093698:3094848:+	Intron retention	0.07	0.02	0.14	0.04	0	0.1	0.03	0.14
Supercontig_12.7:2107757:2108527:-@Supercontig_12.7:2106720:2107683:-	Intron retention	0.04	0.02	0.06	0.08	0.04	0.13	-0.04	0.31
Supercontig_12.7:2599586:2599745:-@Supercontig_12.7:2598638:2599411:-	Intron retention	0.17	0.11	0.24	0.2	0.1	0.29	-0.03	0.16
Supercontig_12.7:3332619:3333117:-@Supercontig_12.7:3330941:3332483:-	Intron retention	0.01	0	0.01	0.02	0.01	0.02	-0.01	0.22
Supercontig_12.7:3043853:3044320:+@Supercontig_12.7:3044503:3045008:+	Intron retention	0.14	0.09	0.2	0.14	0.08	0.22	0	0.12
Supercontig_12.7:1390273:1390561:-@Supercontig_12.7:1387240:1389979:-	Intron retention	0.11	0.08	0.14	0.11	0.08	0.16	0	0.07
Supercontig_12.7:2786849:2787507:+@Supercontig_12.7:2787611:2787646:+	Intron retention	0.01	0	0.04	0.1	0.05	0.15	-0.09	15.61
Supercontig_12.7:3714195:3714282:+@Supercontig_12.7:3714347:3716035:+	Intron retention	0.07	0.05	0.11	0.04	0.01	0.08	0.03	0.18
Supercontig_12.7:1968986:1969797:+@Supercontig_12.7:1969877:1971111:+	Intron retention	0.02	0.01	0.04	0.01	0	0.02	0.01	0.04
Supercontig_12.7:3137333:3137550:+@Supercontig_12.7:3137818:3138231:+	Intron retention	0.17	0.13	0.22	0.3	0.24	0.38	-0.13	11.53
Supercontig_12.7:3820853:3821591:+@Supercontig_12.7:3821813:3822961:+	Intron retention	0.01	0	0.02	0.03	0.02	0.05	-0.02	0.12
Supercontig_12.7:1628783:1628835:-@Supercontig_12.7:1627219:1628725:-	Intron retention	0.75	0.55	0.91	0.77	0.54	0.96	-0.02	0.39
Supercontig_12.7:3952301:3954129:-@Supercontig_12.7:3950890:3952239:-	Intron retention	0.04	0.02	0.08	0.07	0.02	0.16	-0.03	0.12
Supercontig_12.7:2601785:2601955:-@Supercontig_12.7:2601058:2601718:-	Intron retention	0.07	0.01	0.16	0.26	0.11	0.45	-0.19	2.52
Supercontig_12.7:998998:999143:+@Supercontig_12.7:999265:999909:+	Intron retention	0	0	0	0.01	0	0.02	-0.01	0
Supercontig_12.7:90082:90867:+@Supercontig_12.7:90921:93835:+	Intron retention	0.07	0.03	0.15	0.18	0.06	0.34	-0.11	0.41
Supercontig_12.7:3666510:3666616:+@Supercontig_12.7:3666680:3666857:+	Intron retention	0.04	0.02	0.06	0.22	0.18	0.26	-0.18	1000000000000
Supercontig_12.7:2875571:2875968:-@Supercontig_12.7:2874915:2875498:-	Intron retention	0.01	0.01	0.02	0.02	0.01	0.03	-0.01	0
Supercontig_12.7:2013627:2014103:+@Supercontig_12.7:2014228:2015466:+	Intron retention	0.02	0.01	0.04	0.02	0.01	0.03	0	0
Supercontig_12.7:2657236:2657461:-@Supercontig_12.7:2656252:2656836:-	Intron retention	0.07	0.06	0.09	0.14	0.12	0.17	-0.07	1.27639e+06
Supercontig_12.7:1394230:1394466:+@Supercontig_12.7:1394529:1395528:+	Intron retention	0.07	0.05	0.09	0.06	0.05	0.08	0.01	0.04
Supercontig_12.7:1425205:1425990:-@Supercontig_12.7:1424528:1425118:-	Intron retention	0.15	0.11	0.2	0.49	0.35	0.63	-0.34	233.92
Supercontig_12.7:639498:639821:-@Supercontig_12.7:638537:639305:-	Intron retention	0.69	0.58	0.79	0.91	0.83	0.97	-0.22	21.24
Supercontig_12.7:3621182:3622090:+@Supercontig_12.7:3622173:3623068:+	Intron retention	0.01	0.01	0.02	0.03	0.02	0.05	-0.02	0.08
Supercontig_12.7:529187:529607:-@Supercontig_12.7:525789:529124:-	Intron retention	0.25	0.11	0.42	0.38	0.22	0.6	-0.13	0.48
Supercontig_12.7:2490608:2490983:+@Supercontig_12.7:2491125:2491196:+	Intron retention	0	0	0.01	0	0	0.01	0	0
Supercontig_12.7:598301:599309:-@Supercontig_12.7:597596:598213:-	Intron retention	0.01	0	0.03	0.07	0.03	0.13	-0.06	0.98
Supercontig_12.7:3179430:3179752:-@Supercontig_12.7:3178970:3179335:-	Intron retention	0	0	0	0.01	0.01	0.01	-0.01	0
Supercontig_12.7:2583721:2583793:-@Supercontig_12.7:2583509:2583649:-	Intron retention	0.63	0.47	0.78	0.3	0.2	0.41	0.33	180.77
Supercontig_12.7:2702182:2703326:+@Supercontig_12.7:2703429:2703832:+	Intron retention	0.02	0	0.07	0.02	0	0.06	0	0.05
Supercontig_12.7:2753310:2754088:+@Supercontig_12.7:2754248:2755694:+	Intron retention	0.28	0.2	0.37	0.2	0.13	0.27	0.08	0.42
Supercontig_12.7:3865571:3865734:+@Supercontig_12.7:3865801:3867230:+	Intron retention	0.01	0	0.02	0.03	0.01	0.05	-0.02	0.09
Supercontig_12.7:3892343:3892493:+@Supercontig_12.7:3892565:3894015:+	Intron retention	0	0	0.01	0	0	0.01	0	0
Supercontig_12.7:2057717:2057788:+@Supercontig_12.7:2057863:2058103:+	Intron retention	0.8	0.51	0.96	0.42	0.31	0.54	0.38	5.01
Supercontig_12.7:2875571:2875719:-@Supercontig_12.7:2874915:2875498:-	Intron retention	0.01	0.01	0.01	0.02	0.01	0.03	-0.01	0
Supercontig_12.7:3771892:3771938:+@Supercontig_12.7:3772018:3772556:+	Intron retention	0.01	0	0.02	0.02	0.01	0.04	-0.01	0.1
Supercontig_12.7:1619480:1619552:+@Supercontig_12.7:1619650:1620764:+	Intron retention	0.45	0.22	0.71	0.48	0.08	0.95	-0.03	0.83
Supercontig_12.7:4228922:4229590:+@Supercontig_12.7:4229662:4230689:+	Intron retention	0.03	0.01	0.07	0.09	0.04	0.17	-0.06	0.34
Supercontig_12.7:1884651:1884916:-@Supercontig_12.7:1883687:1884570:-	Intron retention	0.37	0.15	0.64	0.19	0.09	0.3	0.18	0.77
Supercontig_12.7:3633707:3633761:+@Supercontig_12.7:3633836:3635906:+	Intron retention	0.13	0.01	0.36	0.13	0.06	0.22	0	0.24
Supercontig_12.7:4067253:4067740:+@Supercontig_12.7:4067815:4068717:+	Intron retention	0.59	0.4	0.76	0.65	0.51	0.78	-0.06	0.34
Supercontig_12.7:2523736:2523869:-@Supercontig_12.7:2522850:2523118:-	Intron retention	0.41	0.37	0.45	0.58	0.56	0.6	-0.17	1000000000000
Supercontig_12.7:3326204:3326503:-@Supercontig_12.7:3323904:3326019:-	Intron retention	0.06	0.05	0.06	0.12	0.1	0.14	-0.06	1000000000000
Supercontig_12.7:1286814:1287942:-@Supercontig_12.7:1286398:1286756:-	Intron retention	0.09	0.02	0.2	0.11	0.04	0.2	-0.02	0.19
Supercontig_12.7:4158068:4158315:-@Supercontig_12.7:4157529:4157980:-	Intron retention	0.47	0.13	0.9	0.54	0.27	0.82	-0.07	0.94
Supercontig_12.7:2634392:2634784:-@Supercontig_12.7:2633887:2634325:-	Intron retention	0.02	0.01	0.04	0.06	0.02	0.12	-0.04	0.18
Supercontig_12.7:2510830:2511176:-@Supercontig_12.7:2509352:2510772:-	Intron retention	0.04	0	0.11	0.3	0.19	0.43	-0.26	53688.1
Supercontig_12.7:1784500:1785187:-@Supercontig_12.7:1783935:1784437:-	Intron retention	0	0	0.01	0.01	0	0.02	-0.01	0
Supercontig_12.7:830688:831044:-@Supercontig_12.7:830330:830624:-	Intron retention	0.45	0.22	0.71	0.89	0.69	0.99	-0.44	8.88
Supercontig_12.7:3339559:3340599:+@Supercontig_12.7:3340660:3340796:+	Intron retention	0.1	0.04	0.16	0.12	0.05	0.21	-0.02	0.14
Supercontig_12.7:2060110:2060136:-@Supercontig_12.7:2059683:2060011:-	Intron retention	0.74	0.61	0.87	0.72	0.61	0.84	0.02	0.25
Supercontig_12.7:2986120:2986885:+@Supercontig_12.7:2986959:2987851:+	Intron retention	0.04	0	0.13	0.16	0.1	0.22	-0.12	2.04
Supercontig_12.7:547269:547399:-@Supercontig_12.7:546301:547201:-	Intron retention	0.03	0.02	0.04	0.04	0.02	0.06	-0.01	0.03
Supercontig_12.7:1743976:1746636:-@Supercontig_12.7:1743312:1743905:-	Intron retention	0.93	0.77	0.99	0.98	0.95	1	-0.05	0.14
Supercontig_12.7:2024640:2025132:-@Supercontig_12.7:2022683:2024564:-	Intron retention	0.03	0.01	0.06	0.08	0.03	0.14	-0.05	0.26
Supercontig_12.7:1926211:1926554:-@Supercontig_12.7:1925161:1926077:-	Intron retention	0.02	0.01	0.05	0.08	0.05	0.11	-0.06	2.94
Supercontig_12.7:2059683:2060011:-@Supercontig_12.7:2058361:2059612:-	Intron retention	0.01	0	0.04	0.02	0.01	0.03	-0.01	0.04
Supercontig_12.7:2701957:2702119:+@Supercontig_12.7:2702182:2703326:+	Intron retention	0.02	0	0.06	0.03	0.01	0.06	-0.01	0.05
Supercontig_12.7:853455:855741:+@Supercontig_12.7:855804:856063:+	Intron retention	0.06	0.01	0.19	0.14	0.04	0.37	-0.08	0.31
Supercontig_12.7:1877124:1877483:-@Supercontig_12.7:1875898:1877062:-	Intron retention	0.22	0.09	0.39	0.11	0.04	0.2	0.11	0.42
Supercontig_12.7:209181:209662:+@Supercontig_12.7:209722:214330:+	Intron retention	0.14	0.01	0.4	0.1	0.03	0.2	0.04	0.28
Supercontig_12.7:2954185:2957936:-@Supercontig_12.7:2953059:2954086:-	Intron retention	0.96	0.9	1	0.72	0.62	0.82	0.24	3.16841e+06
Supercontig_12.7:932225:932544:+@Supercontig_12.7:932743:933187:+	Intron retention	0.65	0.26	0.93	0.71	0.45	0.94	-0.06	0.57
Supercontig_12.7:2021301:2021927:+@Supercontig_12.7:2021989:2022730:+	Intron retention	0.02	0.01	0.05	0.01	0	0.02	0.01	0.05
Supercontig_12.7:3170912:3171189:+@Supercontig_12.7:3171569:3171653:+	Intron retention	0.85	0.64	0.98	0.81	0.64	0.94	0.04	0.29
Supercontig_12.7:3086152:3086402:-@Supercontig_12.7:3085934:3086086:-	Intron retention	0.08	0.04	0.12	0.46	0.26	0.66	-0.38	231.11
Supercontig_12.7:3131640:3132351:+@Supercontig_12.7:3132850:3136464:+	Intron retention	0.69	0.61	0.77	0.91	0.88	0.94	-0.22	4.73025e+07
Supercontig_12.7:4202332:4202741:-@Supercontig_12.7:4201800:4202249:-	Intron retention	0.08	0.06	0.09	0.28	0.1	0.53	-0.2	1.27
Supercontig_12.7:3496123:3496202:+@Supercontig_12.7:3496265:3496338:+	Intron retention	0.22	0.07	0.45	0.22	0.06	0.42	0	0.38
Supercontig_12.7:3131640:3132351:+@Supercontig_12.7:3133007:3133147:+	Intron retention	0.7	0.64	0.75	0.58	0.56	0.61	0.12	52.83
Supercontig_12.7:43166:43527:-@Supercontig_12.7:39192:43092:-	Intron retention	0.03	0.01	0.08	0.06	0.02	0.12	-0.03	0.12
Supercontig_12.7:2131965:2132266:-@Supercontig_12.7:2131070:2131855:-	Intron retention	0.1	0.06	0.14	0.45	0.34	0.55	-0.35	1000000000000
Supercontig_12.7:1512985:1513148:-@Supercontig_12.7:1512752:1512883:-	Intron retention	0.12	0.03	0.27	0.14	0.09	0.2	-0.02	0.21
Supercontig_12.7:3225973:3226967:+@Supercontig_12.7:3227055:3228034:+	Intron retention	0.68	0.56	0.8	0.94	0.82	0.99	-0.26	24.86
Supercontig_12.7:1895326:1895585:+@Supercontig_12.7:1895646:1898500:+	Intron retention	0.01	0	0.01	0	0	0.01	0.01	0
Supercontig_12.7:3861059:3861384:+@Supercontig_12.7:3861453:3861869:+	Intron retention	0.64	0.27	0.98	0.11	0.04	0.21	0.53	10.86
Supercontig_12.7:1286814:1286868:-@Supercontig_12.7:1286398:1286756:-	Intron retention	0.08	0.01	0.21	0.11	0.03	0.23	-0.03	0.18
Supercontig_12.7:3979780:3980031:-@Supercontig_12.7:3979181:3979687:-	Intron retention	0.05	0.03	0.09	0.35	0.18	0.57	-0.3	105.4
Supercontig_12.7:2609114:2609166:-@Supercontig_12.7:2608962:2609041:-	Intron retention	0.11	0.08	0.16	0.09	0.05	0.14	0.02	0.11
Supercontig_12.7:1377790:1378162:+@Supercontig_12.7:1378229:1379572:+	Intron retention	0.01	0	0.02	0.01	0	0.02	0	0
Supercontig_12.7:2634972:2635086:-@Supercontig_12.7:2634849:2634903:-	Intron retention	0.02	0.01	0.05	0.08	0.04	0.14	-0.06	1.38
Supercontig_12.7:685631:685916:-@Supercontig_12.7:685347:685493:-	Intron retention	0.01	0	0.01	0.01	0.01	0.01	0	0
Supercontig_12.7:990309:991805:-@Supercontig_12.7:989773:990225:-	Intron retention	0.09	0.04	0.15	0.06	0.02	0.14	0.03	0.15
Supercontig_12.7:484773:485223:-@Supercontig_12.7:483561:484686:-	Intron retention	0.01	0	0.02	0.19	0.1	0.3	-0.18	3277.82
Supercontig_12.7:2599805:2599884:-@Supercontig_12.7:2599586:2599745:-	Intron retention	0.13	0.08	0.21	0.21	0.08	0.34	-0.08	0.29
Supercontig_12.7:1672247:1673219:+@Supercontig_12.7:1673305:1673640:+	Intron retention	0.22	0.03	0.63	0.17	0.04	0.38	0.05	0.38
Supercontig_12.7:3597797:3598040:+@Supercontig_12.7:3598140:3598838:+	Intron retention	0.17	0.13	0.21	0.89	0.69	0.97	-0.72	1000000000000
Supercontig_12.7:2993480:2995144:-@Supercontig_12.7:2992743:2993398:-	Intron retention	0.03	0.01	0.05	0.01	0	0.03	0.02	0.08
Supercontig_12.7:2697900:2697959:-@Supercontig_12.7:2697258:2697841:-	Intron retention	0.01	0	0.02	0.02	0.01	0.03	-0.01	0
Supercontig_12.7:71121:71600:+@Supercontig_12.7:71700:71944:+	Intron retention	0	0	0.01	0.28	0.1	0.58	-0.28	32.77
Supercontig_12.7:3082140:3082259:+@Supercontig_12.7:3082457:3082648:+	Intron retention	0.03	0.02	0.05	0.24	0.17	0.31	-0.21	1000000000000
Supercontig_12.7:2596751:2596886:-@Supercontig_12.7:2592611:2596676:-	Intron retention	0.9	0.7	0.99	0.86	0.76	0.94	0.04	0.25
Supercontig_12.7:536232:537221:-@Supercontig_12.7:534714:536125:-	Intron retention	0.44	0.15	0.9	0.4	0.16	0.66	0.04	0.59
Supercontig_12.7:2565996:2566405:-@Supercontig_12.7:2564848:2565915:-	Intron retention	0.04	0.01	0.1	0.11	0.04	0.23	-0.07	0.3
Supercontig_12.7:1982883:1982941:+@Supercontig_12.7:1983038:1983114:+	Intron retention	0.99	0.98	1	1	0.99	1	-0.01	0
Supercontig_12.7:3891401:3891512:+@Supercontig_12.7:3891835:3892104:+	Intron retention	0.01	0.01	0.01	0.05	0.05	0.05	-0.04	1000000000000
Supercontig_12.7:2655532:2655913:-@Supercontig_12.7:2654598:2655454:-	Intron retention	0	0	0.01	0	0	0.01	0	0
Supercontig_12.7:3238603:3238960:-@Supercontig_12.7:3235743:3238492:-	Intron retention	0.88	0.81	0.94	0.58	0.46	0.69	0.3	113329
Supercontig_12.7:3858399:3860992:+@Supercontig_12.7:3861059:3861384:+	Intron retention	0.67	0.5	0.83	0.36	0.26	0.48	0.31	10.06
Supercontig_12.7:2059683:2060005:-@Supercontig_12.7:2058361:2059612:-	Intron retention	0.02	0	0.05	0.02	0.01	0.03	0	0.03
Supercontig_12.7:4019794:4019933:+@Supercontig_12.7:4020025:4020037:+	Intron retention	0.11	0.06	0.17	0.08	0.01	0.23	0.03	0.24
Supercontig_12.7:3863844:3864445:+@Supercontig_12.7:3865301:3865422:+	Intron retention	0.06	0.05	0.07	0.24	0.22	0.26	-0.18	1000000000000
Supercontig_12.7:2794737:2794893:-@Supercontig_12.7:2794358:2794495:-	Intron retention	0.2	0.12	0.3	0.35	0.27	0.44	-0.15	2.21
Supercontig_12.7:1892391:1892433:-@Supercontig_12.7:1891604:1892248:-	Intron retention	0.25	0.2	0.3	0.34	0.26	0.43	-0.09	0.59
Supercontig_12.7:3468092:3468925:-@Supercontig_12.7:3466859:3468015:-	Intron retention	0.04	0.03	0.04	0.04	0.03	0.05	0	0
Supercontig_12.7:850572:851316:-@Supercontig_12.7:848579:850386:-	Intron retention	0.01	0	0.02	0.01	0.01	0.01	0	0
Supercontig_12.7:1899100:1899367:+@Supercontig_12.7:1899579:1902079:+	Intron retention	0.11	0.05	0.19	0.24	0.11	0.42	-0.13	0.65
Supercontig_12.7:3535079:3535300:-@Supercontig_12.7:3532984:3535000:-	Intron retention	0.01	0	0.02	0.03	0.01	0.09	-0.02	0.06
Supercontig_12.7:273367:273555:-@Supercontig_12.7:272964:273275:-	Intron retention	0	0	0	0.01	0.01	0.02	-0.01	3.04
Supercontig_12.7:3981873:3982462:+@Supercontig_12.7:3982548:3982830:+	Intron retention	0.04	0	0.15	0.58	0.28	0.84	-0.54	1933.97
Supercontig_12.7:2616446:2616879:-@Supercontig_12.7:2615519:2616380:-	Intron retention	0.01	0	0.01	0.01	0	0.02	0	0
Supercontig_12.7:3799709:3799799:+@Supercontig_12.7:3799881:3800495:+	Intron retention	0	0	0	0.01	0	0.02	-0.01	0
Supercontig_12.7:2588350:2588757:+@Supercontig_12.7:2588843:2589039:+	Intron retention	0.74	0.47	0.93	0.8	0.72	0.87	-0.06	0.36
Supercontig_12.7:1982787:1983114:+@Supercontig_12.7:1983180:1983313:+	Intron retention	0.09	0.07	0.1	0.04	0.03	0.07	0.05	1.74
Supercontig_12.7:120087:120474:-@Supercontig_12.7:119194:120018:-	Intron retention	0.46	0.15	0.82	0.43	0.11	0.82	0.03	0.77
Supercontig_12.7:2697900:2697959:-@Supercontig_12.7:2697194:2697841:-	Intron retention	0.01	0	0.02	0.02	0	0.03	-0.01	0
Supercontig_12.7:3595548:3595695:-@Supercontig_12.7:3595418:3595485:-	Intron retention	0.22	0.13	0.32	0.02	0.01	0.05	0.2	338040
Supercontig_12.7:2584003:2584933:-@Supercontig_12.7:2583881:2583897:-	Intron retention	0.22	0.08	0.42	0.12	0.05	0.19	0.1	0.36
Supercontig_12.7:3564275:3565020:-@Supercontig_12.7:3563626:3564209:-	Intron retention	0.03	0.01	0.08	0.01	0	0.01	0.02	0.12
Supercontig_12.7:3040583:3040969:+@Supercontig_12.7:3041187:3041306:+	Intron retention	0.35	0.33	0.37	0.5	0.47	0.52	-0.15	1000000000000
Supercontig_12.7:2898847:2898979:-@Supercontig_12.7:2898666:2898789:-	Intron retention	0.05	0.02	0.1	0.15	0.01	0.38	-0.1	0.32
Supercontig_12.7:2715821:2716051:+@Supercontig_12.7:2716139:2716609:+	Intron retention	0.05	0.02	0.11	0.03	0	0.1	0.02	0.1
Supercontig_12.7:3602954:3603630:+@Supercontig_12.7:3603703:3605001:+	Intron retention	0.2	0.1	0.33	0.06	0.02	0.15	0.14	1.18
Supercontig_12.7:4065594:4067157:+@Supercontig_12.7:4067253:4067740:+	Intron retention	0.54	0.38	0.7	0.18	0.09	0.3	0.36	60.73
Supercontig_12.7:3171912:3173001:+@Supercontig_12.7:3173094:3174163:+	Intron retention	0.74	0.55	0.88	0.91	0.83	0.97	-0.17	1.69
Supercontig_12.7:3721291:3721718:-@Supercontig_12.7:3720774:3721231:-	Intron retention	0.02	0.02	0.03	0.11	0.06	0.19	-0.09	13.76
Supercontig_12.7:2493101:2494547:-@Supercontig_12.7:2491853:2493005:-	Intron retention	0.02	0	0.05	0.03	0.01	0.06	-0.01	0.05
Supercontig_12.7:633322:633583:+@Supercontig_12.7:633722:633804:+	Intron retention	0.11	0.09	0.13	0.19	0.17	0.21	-0.08	6.33489e+09
Supercontig_12.7:2546244:2546266:-@Supercontig_12.7:2546044:2546176:-	Intron retention	0.11	0.03	0.26	0.42	0.18	0.67	-0.31	4.36
Supercontig_12.7:3119598:3121211:-@Supercontig_12.7:3118651:3119521:-	Intron retention	0.02	0	0.05	0.03	0.01	0.07	-0.01	0.04
Supercontig_12.7:2751708:2752005:-@Supercontig_12.7:2751518:2751624:-	Intron retention	0.02	0	0.05	0.04	0.01	0.09	-0.02	0.07
Supercontig_12.7:2726293:2727162:+@Supercontig_12.7:2727238:2727367:+	Intron retention	0.65	0.26	0.94	0.19	0.1	0.3	0.46	5.23
Supercontig_12.7:2651023:2651359:+@Supercontig_12.7:2651413:2652179:+	Intron retention	0.06	0.03	0.09	0.09	0.05	0.13	-0.03	0.11
Supercontig_12.7:3909357:3909674:+@Supercontig_12.7:3909888:3910799:+	Intron retention	0.06	0.05	0.06	0.09	0.09	0.09	-0.03	1000000000000
Supercontig_12.7:784324:784900:-@Supercontig_12.7:783695:784263:-	Intron retention	0.13	0.1	0.17	0.16	0.12	0.21	-0.03	0.11
Supercontig_12.7:843784:844168:+@Supercontig_12.7:844270:845216:+	Intron retention	0.04	0.04	0.05	0.06	0.04	0.07	-0.02	0.05
Supercontig_12.7:3167226:3167717:+@Supercontig_12.7:3167839:3167931:+	Intron retention	0.06	0.02	0.12	0.07	0.03	0.15	-0.01	0.11
Supercontig_12.7:2713928:2714337:+@Supercontig_12.7:2714394:2714630:+	Intron retention	0.08	0.03	0.15	0.04	0.01	0.1	0.04	0.16
Supercontig_12.7:1766719:1766901:-@Supercontig_12.7:1766540:1766665:-	Intron retention	0.97	0.9	1	0.91	0.86	0.95	0.06	0.41
Supercontig_12.7:3285877:3286136:+@Supercontig_12.7:3286232:3287032:+	Intron retention	0.02	0	0.04	0.03	0.01	0.07	-0.01	0.06
Supercontig_12.7:632335:632870:-@Supercontig_12.7:630013:632231:-	Intron retention	0.03	0.01	0.04	0.01	0.01	0.01	0.02	0.93
Supercontig_12.7:2108974:2109312:-@Supercontig_12.7:2108590:2108782:-	Intron retention	0.31	0.17	0.48	0.49	0.32	0.7	-0.18	0.84
Supercontig_12.7:3865571:3865734:+@Supercontig_12.7:3865801:3867124:+	Intron retention	0.01	0	0.02	0.03	0.01	0.04	-0.02	0.09
Supercontig_12.7:3608883:3608995:+@Supercontig_12.7:3609118:3609580:+	Intron retention	0.09	0.05	0.13	0.14	0.05	0.29	-0.05	0.17
Supercontig_12.7:3855779:3856534:+@Supercontig_12.7:3856586:3857378:+	Intron retention	0.05	0.01	0.12	0.06	0.02	0.14	-0.01	0.1
Supercontig_12.7:2050728:2052045:-@Supercontig_12.7:2050464:2050652:-	Intron retention	0.54	0.29	0.75	0.1	0.07	0.14	0.44	3174.71
Supercontig_12.7:3880497:3881111:+@Supercontig_12.7:3881229:3888592:+	Intron retention	0.08	0.03	0.15	0.05	0.03	0.09	0.03	0.11
Supercontig_12.7:2115224:2117594:-@Supercontig_12.7:2114483:2115051:-	Intron retention	0.82	0.63	0.94	0.33	0.18	0.53	0.49	239199
Supercontig_12.7:3843903:3844758:-@Supercontig_12.7:3843077:3843632:-	Intron retention	0.09	0.05	0.13	0.32	0.27	0.38	-0.23	1000000000000
Supercontig_12.7:2879472:2883619:+@Supercontig_12.7:2883676:2885770:+	Intron retention	0.03	0.01	0.09	0.08	0.01	0.17	-0.05	0.16
Supercontig_12.7:2569513:2570383:+@Supercontig_12.7:2570451:2572215:+	Intron retention	0.1	0.03	0.22	0.18	0.08	0.3	-0.08	0.4
Supercontig_12.7:2107757:2108527:-@Supercontig_12.7:2106614:2107683:-	Intron retention	0.03	0.01	0.06	0.09	0.04	0.14	-0.06	0.41
Supercontig_12.7:3287781:3288288:-@Supercontig_12.7:3286864:3287712:-	Intron retention	0.56	0.42	0.71	0.87	0.68	0.98	-0.31	12.86
Supercontig_12.7:2655532:2655913:-@Supercontig_12.7:2654620:2655454:-	Intron retention	0	0	0.01	0	0	0.01	0	0
Supercontig_12.7:3591550:3591891:-@Supercontig_12.7:3590316:3591479:-	Intron retention	0.01	0	0.05	0.04	0.01	0.11	-0.03	0.11
Supercontig_12.7:1766439:1766457:-@Supercontig_12.7:1765151:1766109:-	Intron retention	0.1	0.1	0.11	0.14	0.13	0.14	-0.04	1000000000000
Supercontig_12.7:984323:985466:+@Supercontig_12.7:985527:986618:+	Intron retention	0.02	0	0.08	0.22	0.09	0.44	-0.2	7.11
Supercontig_12.7:2719201:2719292:+@Supercontig_12.7:2719356:2719497:+	Intron retention	0.01	0.01	0.02	0.02	0.01	0.03	-0.01	0
Supercontig_12.7:4020025:4020037:+@Supercontig_12.7:4020117:4020549:+	Intron retention	0.07	0.03	0.12	0.1	0.01	0.24	-0.03	0.18
Supercontig_12.7:2633887:2634325:-@Supercontig_12.7:2633375:2633544:-	Intron retention	0.08	0.06	0.11	0.13	0.09	0.18	-0.05	0.47
Supercontig_12.7:1895326:1895585:+@Supercontig_12.7:1895646:1896969:+	Intron retention	0	0	0.01	0	0	0.01	0	0
Supercontig_12.7:1286398:1286756:-@Supercontig_12.7:1285293:1286334:-	Intron retention	0.06	0.01	0.17	0.09	0.04	0.17	-0.03	0.19
Supercontig_12.7:2582572:2583450:-@Supercontig_12.7:2582301:2582502:-	Intron retention	0.52	0.4	0.63	0.55	0.45	0.64	-0.03	0.22
Supercontig_12.7:2748289:2748916:-@Supercontig_12.7:2747725:2748200:-	Intron retention	0.02	0.01	0.05	0.22	0.07	0.45	-0.2	2.8
Supercontig_12.7:2846753:2847226:-@Supercontig_12.7:2846567:2846683:-	Intron retention	0.01	0	0.02	0.16	0.04	0.32	-0.15	2.11
Supercontig_12.7:3253828:3254418:+@Supercontig_12.7:3254472:3254672:+	Intron retention	0.03	0	0.08	0.04	0.01	0.1	-0.01	0.08
Supercontig_12.7:3852799:3852896:-@Supercontig_12.7:3852276:3852730:-	Intron retention	0.64	0.24	0.93	0.05	0.01	0.13	0.59	36.72
Supercontig_12.7:1778402:1778522:-@Supercontig_12.7:1778090:1778344:-	Intron retention	0.02	0.01	0.04	0.02	0	0.05	0	0.03
Supercontig_12.7:2779121:2779178:-@Supercontig_12.7:2774301:2779055:-	Intron retention	0.22	0.12	0.35	0.12	0.08	0.17	0.1	0.48
Supercontig_12.7:1899100:1899367:+@Supercontig_12.7:1899579:1902469:+	Intron retention	0.11	0.04	0.19	0.25	0.13	0.39	-0.14	0.8
Supercontig_12.7:480229:480505:+@Supercontig_12.7:480574:483338:+	Intron retention	0.01	0	0.03	0.01	0	0.03	0	0
Supercontig_12.7:4065433:4065660:-@Supercontig_12.7:4063145:4065251:-	Intron retention	0.42	0.23	0.63	0.34	0.18	0.55	0.08	0.42
Supercontig_12.7:3670202:3670374:-@Supercontig_12.7:3668351:3670012:-	Intron retention	0.17	0.12	0.23	0.48	0.33	0.64	-0.31	5762.19
Supercontig_12.7:574706:575488:-@Supercontig_12.7:574478:574595:-	Intron retention	0.39	0.22	0.6	0.27	0.17	0.37	0.12	0.54
Supercontig_12.7:995932:996382:+@Supercontig_12.7:996452:997364:+	Intron retention	0.21	0.14	0.29	0.05	0.04	0.07	0.16	205959
Supercontig_12.7:1770824:1770957:-@Supercontig_12.7:1770689:1770749:-	Intron retention	0.74	0.37	0.98	0.91	0.82	0.99	-0.17	0.53
Supercontig_12.7:873954:874435:-@Supercontig_12.7:873451:873846:-	Intron retention	0.16	0.08	0.26	0.22	0.17	0.28	-0.06	0.26
Supercontig_12.7:3063441:3063581:+@Supercontig_12.7:3063713:3064255:+	Intron retention	0.23	0.15	0.31	0.29	0.18	0.43	-0.06	0.28
Supercontig_12.7:1984324:1984762:+@Supercontig_12.7:1984912:1985169:+	Intron retention	0.03	0.03	0.03	0.07	0.07	0.08	-0.04	1000000000000
Supercontig_12.7:3029087:3029625:+@Supercontig_12.7:3030053:3030520:+	Intron retention	0.2	0.15	0.27	0.3	0.25	0.36	-0.1	1.33
Supercontig_12.7:1180046:1181465:-@Supercontig_12.7:1177940:1179995:-	Intron retention	0.62	0.2	0.97	0.44	0.14	0.9	0.18	1.1
Supercontig_12.7:4027473:4027906:+@Supercontig_12.7:4027975:4028777:+	Intron retention	0.37	0.13	0.7	0.78	0.45	0.99	-0.41	2.16
Supercontig_12.7:115257:116109:-@Supercontig_12.7:114609:115162:-	Intron retention	0.48	0.22	0.73	0.47	0.04	0.92	0.01	0.63
Supercontig_12.7:3991514:3991972:-@Supercontig_12.7:3990672:3991451:-	Intron retention	0.08	0.04	0.12	0.04	0.02	0.06	0.04	0.22
Supercontig_12.7:2700694:2701786:+@Supercontig_12.7:2701957:2702119:+	Intron retention	0.05	0.02	0.1	0.28	0.2	0.36	-0.23	1.56814e+06
Supercontig_12.7:3006173:3006374:-@Supercontig_12.7:3005770:3006095:-	Intron retention	0.08	0.05	0.12	0.1	0.03	0.18	-0.02	0.12
Supercontig_12.7:3121921:3122114:+@Supercontig_12.7:3122175:3124264:+	Intron retention	0.81	0.74	0.87	0.58	0.46	0.69	0.23	140.98
Supercontig_12.7:857792:858391:+@Supercontig_12.7:858466:858894:+	Intron retention	0.04	0.02	0.06	0.04	0.01	0.08	0	0.05
Supercontig_12.7:810087:810663:-@Supercontig_12.7:807235:810021:-	Intron retention	0.68	0.45	0.89	0.86	0.61	0.99	-0.18	0.81
Supercontig_12.7:2650562:2650844:-@Supercontig_12.7:2649757:2650498:-	Intron retention	0.09	0.04	0.14	0.05	0.01	0.1	0.04	0.17
Supercontig_12.7:2617058:2617231:-@Supercontig_12.7:2616941:2616992:-	Intron retention	0.1	0.05	0.16	0.1	0.02	0.2	0	0.15
Supercontig_12.7:851264:852918:+@Supercontig_12.7:853000:853142:+	Intron retention	0.19	0.04	0.49	0.44	0.19	0.7	-0.25	1.28
Supercontig_12.7:2794965:2795451:-@Supercontig_12.7:2794737:2794893:-	Intron retention	0.33	0.19	0.48	0.24	0.16	0.33	0.09	0.35
Supercontig_12.7:3262811:3263237:-@Supercontig_12.7:3261743:3262708:-	Intron retention	0.03	0	0.07	0.04	0.02	0.07	-0.01	0.07
Supercontig_12.7:1759803:1760507:-@Supercontig_12.7:1757842:1759628:-	Intron retention	0.92	0.78	0.98	0.05	0.03	0.09	0.87	1000000000000
Supercontig_12.7:2757295:2758314:-@Supercontig_12.7:2756757:2757223:-	Intron retention	0.05	0.02	0.09	0.04	0.01	0.09	0.01	0.06
Supercontig_12.7:2546499:2547136:-@Supercontig_12.7:2546343:2546425:-	Intron retention	0.01	0	0.02	0.03	0.02	0.05	-0.02	0.28
Supercontig_12.7:1771022:1773288:-@Supercontig_12.7:1770824:1770957:-	Intron retention	0.66	0.29	0.96	0.87	0.78	0.94	-0.21	0.68
Supercontig_12.7:2127705:2128039:-@Supercontig_12.7:2127557:2127612:-	Intron retention	0	0	0.01	0.01	0.01	0.03	-0.01	0.17
Supercontig_12.7:3978589:3978601:-@Supercontig_12.7:3978095:3978527:-	Intron retention	0.06	0.04	0.1	0.13	0.01	0.39	-0.07	0.24
Supercontig_12.7:873451:873846:-@Supercontig_12.7:872456:873354:-	Intron retention	0.11	0.04	0.21	0.07	0.03	0.13	0.04	0.18
Supercontig_12.7:2582301:2582502:-@Supercontig_12.7:2581086:2582233:-	Intron retention	0.24	0.17	0.32	0.15	0.11	0.19	0.09	0.81
Supercontig_12.7:2546044:2546176:-@Supercontig_12.7:2545834:2545983:-	Intron retention	0.03	0.01	0.07	0.02	0.01	0.04	0.01	0.05
Supercontig_12.7:805225:805814:+@Supercontig_12.7:805903:807098:+	Intron retention	0.92	0.74	1	0.45	0.33	0.59	0.47	1284.43
Supercontig_12.7:25355:25683:+@Supercontig_12.7:26465:26571:+	Intron retention	0.02	0.02	0.03	0.04	0.03	0.05	-0.02	1.21
Supercontig_12.7:2513423:2513560:-@Supercontig_12.7:2513163:2513324:-	Intron retention	0.05	0.02	0.08	0.03	0.01	0.06	0.02	0.07
Supercontig_12.7:47166:47298:+@Supercontig_12.7:47394:47460:+	Intron retention	0.28	0.17	0.39	0.11	0.05	0.2	0.17	2.82
Supercontig_12.7:636740:637144:-@Supercontig_12.7:635306:636584:-	Intron retention	0.44	0.35	0.53	0.56	0.49	0.64	-0.12	1.03
Supercontig_12.7:3290647:3290715:+@Supercontig_12.7:3290777:3291104:+	Intron retention	0.01	0	0.04	0.07	0.03	0.12	-0.06	0.92
Supercontig_12.7:998878:999143:+@Supercontig_12.7:999265:999910:+	Intron retention	0	0	0	0.01	0	0.02	-0.01	0
Supercontig_12.7:601461:606785:-@Supercontig_12.7:600470:601396:-	Intron retention	0.01	0.01	0.02	0.01	0	0.01	0	0
Supercontig_12.7:1004906:1005291:+@Supercontig_12.7:1005353:1005633:+	Intron retention	0.1	0.06	0.16	0.12	0.02	0.31	-0.02	0.2
Supercontig_12.7:2719785:2720120:+@Supercontig_12.7:2720177:2720403:+	Intron retention	0.01	0	0.02	0.02	0.01	0.05	-0.01	0.06
Supercontig_12.7:2786502:2786724:+@Supercontig_12.7:2786849:2787507:+	Intron retention	0.59	0.47	0.71	0.49	0.33	0.67	0.1	0.45
Supercontig_12.7:405732:405880:+@Supercontig_12.7:405945:407174:+	Intron retention	0.12	0.01	0.36	0.49	0.06	0.94	-0.37	1.01
Supercontig_12.7:2971309:2971950:-@Supercontig_12.7:2969258:2970455:-	Intron retention	0.05	0.03	0.08	0.21	0.16	0.27	-0.16	4472.36
Supercontig_12.7:3894765:3894948:+@Supercontig_12.7:3895087:3895320:+	Intron retention	0.84	0.79	0.89	0.94	0.84	0.99	-0.1	0.7
Supercontig_12.7:2026036:2026741:+@Supercontig_12.7:2026889:2027643:+	Intron retention	0.11	0.05	0.18	0.06	0.01	0.16	0.05	0.27
Supercontig_12.7:591116:594415:+@Supercontig_12.7:594539:594623:+	Intron retention	0.88	0.77	0.96	0.86	0.69	0.99	0.02	0.27
Supercontig_12.7:2566453:2567435:+@Supercontig_12.7:2567508:2569128:+	Intron retention	0.02	0	0.05	0.14	0.05	0.28	-0.12	1.82
Supercontig_12.7:1963661:1963840:-@Supercontig_12.7:1962715:1963600:-	Intron retention	0.06	0.03	0.1	0.02	0.01	0.03	0.04	0.71
Supercontig_12.7:2727238:2727367:+@Supercontig_12.7:2727452:2727854:+	Intron retention	0.42	0.24	0.63	0.32	0.2	0.46	0.1	0.42
Supercontig_12.7:964514:964773:+@Supercontig_12.7:965015:965407:+	Intron retention	0.04	0.03	0.06	0.1	0.07	0.13	-0.06	28.18
Supercontig_12.7:1751391:1751615:-@Supercontig_12.7:1750516:1751337:-	Intron retention	0.2	0.07	0.39	0.05	0.01	0.12	0.15	0.83
Supercontig_12.7:2122097:2122154:-@Supercontig_12.7:2121536:2122031:-	Intron retention	0.05	0.03	0.07	0.1	0.06	0.15	-0.05	0.65
Supercontig_12.7:45257:45903:-@Supercontig_12.7:43876:45193:-	Intron retention	0.06	0.03	0.09	0.08	0.05	0.12	-0.02	0.08
Supercontig_12.7:635306:636584:-@Supercontig_12.7:635103:635244:-	Intron retention	0.02	0.01	0.05	0.03	0.01	0.08	-0.01	0.06
Supercontig_12.7:3257889:3258133:+@Supercontig_12.7:3258209:3261346:+	Intron retention	0.06	0.01	0.14	0.02	0.01	0.06	0.04	0.11
Supercontig_12.7:1190285:1190441:-@Supercontig_12.7:1189524:1190216:-	Intron retention	0.63	0.22	0.97	0.25	0.06	0.56	0.38	1.48
Supercontig_12.7:3843332:3843632:-@Supercontig_12.7:3842332:3842971:-	Intron retention	0.06	0.04	0.09	0.11	0.08	0.15	-0.05	0.46
Supercontig_12.7:77581:78411:-@Supercontig_12.7:77163:77512:-	Intron retention	0	0	0.01	0.01	0	0.01	-0.01	0
Supercontig_12.7:4057951:4058155:-@Supercontig_12.7:4057639:4057818:-	Intron retention	0.92	0.8	0.99	0.84	0.62	0.99	0.08	0.29
Supercontig_12.7:2575613:2575993:-@Supercontig_12.7:2573028:2575528:-	Intron retention	0.02	0.01	0.04	0.03	0.02	0.05	-0.01	0.04
Supercontig_12.7:607127:608294:-@Supercontig_12.7:606861:607051:-	Intron retention	0.02	0.01	0.05	0.05	0.03	0.07	-0.03	0.22
Supercontig_12.7:2698034:2700215:-@Supercontig_12.7:2697900:2697959:-	Intron retention	0	0	0.01	0.01	0	0.02	-0.01	0
Supercontig_12.7:3349507:3352737:+@Supercontig_12.7:3352796:3354270:+	Intron retention	0.05	0.02	0.09	0.05	0.01	0.12	0	0.08
Supercontig_12.7:2072466:2072727:-@Supercontig_12.7:2071142:2072412:-	Intron retention	0.47	0.17	0.8	0.35	0.26	0.45	0.12	0.55
Supercontig_12.7:991886:993463:-@Supercontig_12.7:990309:991805:-	Intron retention	0.11	0.07	0.15	0.02	0	0.04	0.09	49297.8
Supercontig_12.7:3142953:3143388:-@Supercontig_12.7:3141823:3142872:-	Intron retention	0.01	0	0.06	0.08	0.02	0.16	-0.07	0.43
Supercontig_12.7:88840:89396:-@Supercontig_12.7:85892:88782:-	Intron retention	0.01	0	0.04	0.08	0.01	0.23	-0.07	0.2
Supercontig_12.7:3633090:3633619:+@Supercontig_12.7:3633707:3633761:+	Intron retention	0.15	0.02	0.35	0.22	0.08	0.42	-0.07	0.45
Supercontig_12.7:2563502:2564034:-@Supercontig_12.7:2561570:2563439:-	Intron retention	0.03	0	0.07	0.06	0.01	0.11	-0.03	0.11
Supercontig_12.7:15259:16606:+@Supercontig_12.7:16667:17104:+	Intron retention	0.07	0.02	0.15	0.04	0.01	0.1	0.03	0.12
Supercontig_12.7:60359:60881:+@Supercontig_12.7:61067:61112:+	Intron retention	0.04	0.02	0.06	0.03	0.02	0.05	0.01	0.03
Supercontig_12.7:3334457:3335831:+@Supercontig_12.7:3335892:3336315:+	Intron retention	0.01	0	0.02	0.01	0.01	0.03	0	0
Supercontig_12.7:3545684:3545904:-@Supercontig_12.7:3545366:3545616:-	Intron retention	0.22	0.12	0.35	0.25	0.18	0.33	-0.03	0.21
Supercontig_12.7:1778699:1778926:+@Supercontig_12.7:1779370:1779966:+	Intron retention	0.28	0.25	0.32	0.42	0.37	0.47	-0.14	2727.3
Supercontig_12.7:594539:594623:+@Supercontig_12.7:594679:595326:+	Intron retention	0.15	0.01	0.41	0.54	0.29	0.84	-0.39	6.3
Supercontig_12.7:1766540:1766665:-@Supercontig_12.7:1765151:1766464:-	Intron retention	0.07	0.07	0.07	0.05	0.04	0.05	0.02	1000000000000
Supercontig_12.7:1894485:1894901:+@Supercontig_12.7:1895063:1895258:+	Intron retention	0.01	0.01	0.01	0.01	0	0.01	0	0
Supercontig_12.7:75640:75735:+@Supercontig_12.7:75806:75850:+	Intron retention	0.83	0.64	0.96	0.64	0.28	0.92	0.19	0.74
Supercontig_12.7:2719356:2719497:+@Supercontig_12.7:2719563:2719721:+	Intron retention	0.01	0	0.01	0.02	0.01	0.03	-0.01	0.04
Supercontig_12.7:3145086:3145156:-@Supercontig_12.7:3144188:3144982:-	Intron retention	0.76	0.73	0.8	0.66	0.6	0.72	0.1	3.55
Supercontig_12.7:3627489:3627643:-@Supercontig_12.7:3627066:3627397:-	Intron retention	0.81	0.54	0.98	0.86	0.54	0.98	-0.05	0.38
Supercontig_12.7:3227055:3228034:+@Supercontig_12.7:3228127:3228533:+	Intron retention	0.73	0.6	0.84	0.97	0.9	1	-0.24	2029.86
Supercontig_12.7:3175194:3175417:+@Supercontig_12.7:3175521:3175873:+	Intron retention	0.02	0.01	0.02	0.01	0	0.02	0.01	0
Supercontig_12.7:2619509:2620094:-@Supercontig_12.7:2618474:2618502:-	Intron retention	0.38	0.35	0.41	0.28	0.25	0.3	0.1	81502.9
Supercontig_12.7:421275:422275:+@Supercontig_12.7:422346:422778:+	Intron retention	0.06	0.03	0.09	0.04	0.02	0.08	0.02	0.07
Supercontig_12.7:2847296:2848061:-@Supercontig_12.7:2846753:2847226:-	Intron retention	0.04	0.02	0.07	0.14	0.04	0.29	-0.1	0.44
Supercontig_12.7:3906334:3906800:+@Supercontig_12.7:3906866:3908182:+	Intron retention	0.12	0.05	0.23	0.16	0.11	0.24	-0.04	0.19
Supercontig_12.7:3104331:3104939:+@Supercontig_12.7:3105003:3105156:+	Intron retention	0	0	0.01	0.03	0.02	0.05	-0.03	302.62
Supercontig_12.7:8423:8885:-@Supercontig_12.7:6964:8334:-	Intron retention	0.11	0.03	0.22	0.22	0.14	0.33	-0.11	0.64
Supercontig_12.7:1983180:1983313:+@Supercontig_12.7:1983378:1983682:+	Intron retention	0.01	0.01	0.02	0.01	0	0.03	0	0
Supercontig_12.7:858466:858894:+@Supercontig_12.7:858978:859539:+	Intron retention	0.03	0.01	0.06	0.08	0.01	0.19	-0.05	0.16
Supercontig_12.7:821279:821483:+@Supercontig_12.7:821545:821855:+	Intron retention	0.09	0.02	0.23	0.16	0.07	0.29	-0.07	0.29
Supercontig_12.7:2120769:2121053:-@Supercontig_12.7:2118815:2120667:-	Intron retention	0.26	0.13	0.42	0.1	0.04	0.19	0.16	1.54
Supercontig_12.7:2484069:2484407:-@Supercontig_12.7:2483617:2484009:-	Intron retention	0.01	0	0.02	0.01	0	0.02	0	0
Supercontig_12.7:3916147:3916401:+@Supercontig_12.7:3916572:3917486:+	Intron retention	0.02	0.01	0.04	0.06	0.04	0.07	-0.04	1.63
Supercontig_12.7:1512121:1512548:-@Supercontig_12.7:1508970:1512021:-	Intron retention	0.05	0.02	0.1	0.05	0.02	0.08	0	0.06
Supercontig_12.7:2539130:2539557:+@Supercontig_12.7:2539628:2540818:+	Intron retention	0.67	0.59	0.74	0.56	0.47	0.65	0.11	0.7
Supercontig_12.7:128871:129394:-@Supercontig_12.7:127605:128539:-	Intron retention	0.54	0.48	0.6	0.49	0.46	0.52	0.05	0.2
Supercontig_12.7:2782935:2783494:-@Supercontig_12.7:2780125:2782202:-	Intron retention	0.04	0.02	0.07	0.17	0.14	0.22	-0.13	1000000000000
Supercontig_12.7:3909153:3909279:+@Supercontig_12.7:3909357:3909674:+	Intron retention	0	0	0	0	0	0	0	0
Supercontig_12.7:2676116:2676536:+@Supercontig_12.7:2676645:2676918:+	Intron retention	0.55	0.43	0.68	0.5	0.33	0.67	0.05	0.32
Supercontig_12.7:1362933:1364316:+@Supercontig_12.7:1364374:1365255:+	Intron retention	0.02	0.01	0.04	0.02	0.01	0.03	0	0.03
Supercontig_12.7:2718866:2718942:+@Supercontig_12.7:2719014:2719108:+	Intron retention	0.03	0.02	0.05	0.21	0.14	0.28	-0.18	6.53389e+06
Supercontig_12.7:3862586:3862679:+@Supercontig_12.7:3862763:3863504:+	Intron retention	0.6	0.38	0.78	0.97	0.9	1	-0.37	196.6
Supercontig_12.7:1902193:1902469:+@Supercontig_12.7:1902537:1902956:+	Intron retention	0.07	0.03	0.13	0.15	0.03	0.32	-0.08	0.29
Supercontig_12.7:2679623:2679716:+@Supercontig_12.7:2679856:2679984:+	Intron retention	0.22	0.12	0.35	0.24	0.11	0.39	-0.02	0.25
Supercontig_12.7:3041707:3041920:+@Supercontig_12.7:3041992:3042569:+	Intron retention	0.01	0.01	0.02	0.02	0.01	0.03	-0.01	0
Supercontig_12.7:2641833:2642464:-@Supercontig_12.7:2639743:2641760:-	Intron retention	0.01	0	0.02	0.06	0.02	0.11	-0.05	0.52
Supercontig_12.7:3970518:3970727:+@Supercontig_12.7:3970822:3972158:+	Intron retention	0.12	0.04	0.25	0.07	0.02	0.16	0.05	0.24
Supercontig_12.7:431020:431452:+@Supercontig_12.7:431529:432008:+	Intron retention	0.02	0.01	0.04	0.12	0.02	0.27	-0.1	0.42
Supercontig_12.7:3090035:3090655:-@Supercontig_12.7:3088971:3089946:-	Intron retention	0.03	0.01	0.06	0.02	0.01	0.04	0.01	0.04
Supercontig_12.7:3228472:3230952:-@Supercontig_12.7:3226365:3228174:-	Intron retention	0.27	0.19	0.37	0.04	0.01	0.1	0.23	2.34508e+07
Supercontig_12.7:1392236:1392759:-@Supercontig_12.7:1390931:1392186:-	Intron retention	0.03	0	0.07	0.08	0.02	0.19	-0.05	0.19
Supercontig_12.7:2106720:2107683:-@Supercontig_12.7:2105240:2106660:-	Intron retention	0.28	0.17	0.42	0.2	0.1	0.32	0.08	0.34
Supercontig_12.7:3986530:3986620:+@Supercontig_12.7:3986698:3987404:+	Intron retention	0.07	0.02	0.16	0.1	0.01	0.31	-0.03	0.19
Supercontig_12.7:647278:647997:-@Supercontig_12.7:645776:647203:-	Intron retention	0.01	0	0.03	0.02	0.01	0.04	-0.01	0.04
Supercontig_12.7:547849:548166:-@Supercontig_12.7:547768:547794:-	Intron retention	0	0	0.01	0	0	0.01	0	0
Supercontig_12.7:162860:162922:-@Supercontig_12.7:160474:162692:-	Intron retention	0.97	0.94	0.99	1	0.99	1	-0.03	0.22
Supercontig_12.7:2623704:2624519:+@Supercontig_12.7:2624672:2625343:+	Intron retention	0.12	0.09	0.15	0.14	0.11	0.18	-0.02	0.09
Supercontig_12.7:740020:740395:+@Supercontig_12.7:740857:741687:+	Intron retention	0.96	0.95	0.97	1	1	1	-0.04	1000000000000
Supercontig_12.7:1983180:1983313:+@Supercontig_12.7:1983378:1983681:+	Intron retention	0.01	0.01	0.02	0.01	0.01	0.03	0	0
Supercontig_12.7:2059683:2060131:-@Supercontig_12.7:2058205:2059612:-	Intron retention	0.02	0	0.06	0.02	0.01	0.03	0	0.03
Supercontig_12.7:1734218:1735499:-@Supercontig_12.7:1734026:1734159:-	Intron retention	0.03	0	0.1	0.03	0	0.09	0	0.08
Supercontig_12.7:116178:116303:-@Supercontig_12.7:115257:116109:-	Intron retention	0.24	0.07	0.49	0.13	0.02	0.36	0.11	0.46
Supercontig_12.7:790007:790295:-@Supercontig_12.7:789815:789894:-	Intron retention	0.15	0.05	0.29	0.28	0.15	0.47	-0.13	0.59
[truncated: 5,830 more rows]
